# Supplementary material for: Hungry for Knowledge: Octopamine Signaling Regulates Hunger‐Enhanced Olfactory Learning
Source: Adv Sci (Weinh). 2025 Dec 15;13(12):e13842. doi: 10.1002/advs.202513842 (PMC12948213; doi:10.1002/advs.202513842)
Supplement: Supplementary file 2 — Supporting Information [file ADVS-13-e13842-s001.xlsx]

## Sheet: shee1
Index	Compounds	Class	Q1 (Da)	Q3 (Da)	Molecular Weight	Ion mode	Ionization model	Formula	Starvation-1h_1	Starvation-3h_1	Starvation-1h_2	Starvation-3h_2	Starvation-1h_3	Starvation-3h_3	Group1-Naive-1	Group2-Naive-2	Group3-naive-3	MWY233438a_R1	MWY233438a_R2	MWY233438a_R3	cpd_ID	HMDB	CAS	kegg_map
Myo-Inositol	Myo-Inositol	Alcohols	179	87	180.06339	Negative	[M-H]-	C6H12O6	N/A	N/A	N/A	N/A	N/A	N/A	N/A	N/A	N/A	N/A	N/A	N/A	C00137	HMDB0000211	87-89-8	ko00052,ko00053,ko00562,ko01100,ko01250,ko02010,ko04070
3-Hydroxytyramine	3-Hydroxytyramine	Amines	154.086804	137.2	153.078979	Positive	[M+H]+	C8H11NO2	N/A	N/A	N/A	N/A	7680.22	4595.1417	N/A	N/A	N/A	24600	23600	20300	C03758	HMDB0000073	51-61-6	ko00350,ko01100,ko04080
Cyclohexylamine	Cyclohexylamine	Amines	99.9	83.1	99.104799	Positive	[M+H]+	C6H13N	257.449828	299.389002	224.674022	463.576159	39.874288	22.4696356	133.622389	112.512513	57.4104235	38700	37300	38700	C00571	HMDB0031404	108-91-8	-
N-Cyclohexylformamide	N-Cyclohexylformamide	Amines	127.9	55.2	127.099714	Positive	[M+H]+	C7H13NO	N/A	N/A	N/A	N/A	N/A	N/A	N/A	N/A	N/A	12500	13200	12800	C11519	-	766-93-8	-
Oleamide	Oleamide	Amines	282.3	265.2	281.271864	Positive	[M+H]+	C18H35NO	N/A	N/A	N/A	N/A	N/A	N/A	N/A	N/A	N/A	N/A	N/A	N/A	C19670	HMDB0002117	301-02-0	-
1,3-diaminopropane	1,3-diaminopropane	Amines	75.0909	58.0649	74.08439833	Positive	[M+H]+	C3H10N2	8960.06487	9470.46843	8545.63691	8288.17981	9389.11805	9291.49798	3389.83051	3363.36336	4193.81107	15200	14100	13800	C00986	HMDB0000002	109-76-2	ko00260,ko00330,ko00410,ko01100
3-Methyl-1-butylamine	3-Methyl-1-butylamine	Amines	88.3	71.2	87.104799	Positive	[M+H]+	C5H13N	N/A	N/A	N/A	N/A	N/A	N/A	N/A	N/A	N/A	20500	20100	20900	C02640	HMDB0031659	107-85-7	-
Hexadecanamide	Hexadecanamide	Amines	256.3	88.2	255.256214	Positive	[M+H]+	C16H33NO	N/A	N/A	N/A	N/A	N/A	N/A	N/A	N/A	N/A	5310	5470	3570	-	HMDB0012273	629-54-9	-
Triethylamine	Triethylamine	Amines	102	74.1	101.120449	Positive	[M+H]+	C6H15N	N/A	N/A	N/A	N/A	N/A	N/A	N/A	N/A	N/A	N/A	N/A	N/A	C14691	HMDB0032539	121-44-8	-
Octopamine	Octopamine	Amines	154.086804	119	153.078979	Positive	[M+H]+	C8H11NO2	N/A	N/A	N/A	N/A	N/A	N/A	N/A	N/A	N/A	N/A	N/A	N/A	C04227	HMDB0004825	104-14-3	ko04080
Butylamine	Butylamine	Amines	74.1	57	73.089149	Positive	[M+H]+	C4H11N	N/A	N/A	N/A	N/A	N/A	N/A	N/A	N/A	N/A	40700	36900	37300	-	HMDB0031321	109-73-9	-
Linoleic-Acid-Amide	Linoleic Acid Amide	Amines	280.2	245.3	279.256214	Positive	[M+H]+	C18H33NO	N/A	N/A	N/A	N/A	N/A	N/A	197.083169	N/A	N/A	4170	4350	3320	-	HMDB0062656	3999-1-7	-
N-Acetyl-D-Galactosamine	N-Acetyl-D-Galactosamine	Amines	222	144	221.089939	Positive	[M+H]+	C8H15NO6	693290.087	372708.758	399197.593	319084.889	379100.373	755060.729	411903.823	282282.282	694218.241	550000	429000	298000	C01132	HMDB0000212	1811-31-0	ko00052,ko00520,ko01100,ko01250
Hexylamine	Hexylamine	Amines	102.3	85.2	101.120449	Positive	[M+H]+	C6H15N	N/A	N/A	N/A	N/A	N/A	N/A	N/A	N/A	N/A	16200	16800	16400	C08306	HMDB0032323	111-26-2	-
Benzamide	Benzamide	Amines	122.0597	105.03	121.052764	Positive	[M+H]+	C7H7NO	N/A	N/A	N/A	N/A	N/A	N/A	N/A	N/A	N/A	13700	13100	13100	C09815	HMDB0004461	55-21-0	-
5-METHOXYTRYPTAMINE	5-METHOXYTRYPTAMINE	Amines	191.1177	159.06	190.110613	Positive	[M+H]+	C11H14N2O	N/A	N/A	N/A	N/A	N/A	N/A	N/A	N/A	N/A	32700	36600	37100	C05659	HMDB0004095	608-07-1	ko00380
Aniline	Aniline	Amines	94.0649876	77.04	93.057849	Positive	[M+H]+	C6H7N	N/A	N/A	N/A	N/A	N/A	N/A	N/A	N/A	N/A	15200	14400	14900	C00292	HMDB0003012	62-53-3	-
Urea	Urea	Amines	61	44	60.032363	Positive	[M+H]+	CH4N2O	16034.8672	19124.2363	21263.7914	18683.524	41642.1135	43522.2672	91249.5073	79079.0791	147597.72	18800	18900	19700	C00086	HMDB0000294	57-13-6	ko00220,ko00230,ko00240,ko00330,ko00780,ko01100,ko02010
Trimethylamine-N-Oxide	Trimethylamine N-Oxide	Amines	76	58.1	75.068414	Positive	[M+H]+	C3H9NO	39.9351308	26.6802444	20.2607823	17.037929	21.9996071	24.4939271	18.8017343	19.5395395	20.276873	10500	10900	11100	C01104	HMDB0000925	1184-78-7	ko01100
Xanthurenic-Acid	Xanthurenic Acid	Amino acid derivatives	204.029684	160	205.037509	Negative	[M-H]-	C10H7NO4	42.9758767	39.7148676	35.1053159	37.7282761	20.8210568	12.0850202	242.412298	197.397397	31.9625407	14700	15200	14500	C02470	HMDB0000881	59-00-7	ko00380
Aceglutamide	Aceglutamide	Amino acid derivatives	189.1	130.1	188.079708	Positive	[M+H]+	C7H12N2O4	17048.4492	13258.6558	10752.2568	14228.3765	9330.19053	9109.31174	8336.61805	10630.6306	7715.79805	N/A	N/A	N/A	-	HMDB0006029	2490-97-3	-
L-Cystathionine	L-Cystathionine	Amino acid derivatives	223.07	134	222.067428	Positive	[M+H]+	C7H14N2O4S	1285221.97	1046843.18	950852.558	1031507.12	2926733.45	3056680.16	1105636.58	1147147.15	3196254.07	1100000	1010000	1070000	C02291	HMDB0000099	56-88-2	ko00260,ko00270,ko01100,ko01230,ko01240
1,3,7-Trimethyluric-Acid	1,3,7-Trimethyluric Acid	Amino acid derivatives	211.08	154.06	210.075291	Positive	[M+H]+	C8H10N4O3	N/A	N/A	N/A	N/A	N/A	N/A	N/A	N/A	N/A	9850	8540	9400	C16361	HMDB0002123	5415-44-1	ko00232
Kynurenic-Acid	Kynurenic Acid	Amino acid derivatives	188.1	101.9	189.042594	Negative	[M-H]-	C10H7NO3	914.250963	885.947047	904.714142	915.111379	N/A	N/A	1925.50256	2282.28228	N/A	13600	15700	12800	C01717	HMDB0000715	492-27-3	ko00380,ko01100
L-Carnosine	L-Carnosine	Amino acid derivatives	227.2	156	226.106591	Positive	[M+H]+	C9H14N4O3	N/A	N/A	181.14343	171.583384	198.389314	206.477733	N/A	N/A	519.136808	222	200	230	C00386	HMDB0000033	305-84-0	ko00340,ko00410,ko01100
Trans-4-Hydroxy-L-Proline	Trans-4-Hydroxy-L-Proline	Amino acid derivatives	132.058	86	131.058244	Positive	[M+H]+	C5H9NO3	52098.1147	36456.2118	41925.7773	38731.6877	22785.3074	24898.7854	40007.8833	32232.2322	24226.3844	31800	30200	29000	C01157	HMDB0000725	51-35-4	ko00330,ko00470,ko01100,ko02010
N-Acetyl-L-Tyrosine	N-Acetyl-L-Tyrosine	Amino acid derivatives	224	136	223.084459	Positive	[M+H]+	C11H13NO4	1398.74316	922.606925	1243.73119	612.081076	1773.71833	1848.17814	2443.8313	2722.72272	6046.41694	4950	5150	4650	C01657	HMDB0000866	537-55-3	-
Homogentisic-Acid	Homogentisic Acid	Amino acid derivatives	167.034435	123.1	168.04226	Negative	[M-H]-	C8H8O4	N/A	N/A	N/A	N/A	N/A	N/A	N/A	N/A	N/A	4150	4380	3740	C00544	HMDB0000130	451-13-8	ko00130,ko00350,ko01100,ko01240
N-Benzoyl-L-tyrosine-ethyl-ester	N-Benzoyl-L-tyrosine ethyl ester	Amino acid derivatives	314.1	105	313.131409	Positive	[M+H]+	C18H19NO4	N/A	N/A	N/A	N/A	N/A	N/A	N/A	N/A	N/A	3180	3040	3040	C02486	-	3483-82-7	-
P-Aminohippuric-Acid	P-Aminohippuric Acid	Amino acid derivatives	195.069	120	194.069143	Positive	[M+H]+	C9H10N2O3	N/A	N/A	N/A	N/A	19.0335887	N/A	N/A	N/A	N/A	3900	3850	3910	-	HMDB0001867	61-78-9	-
3-Nitro-L-tyrosine	3-Nitro-L-tyrosine	Amino acid derivatives	227.07	168.03	226.058973	Positive	[M+H]+	C9H10N2O5	N/A	N/A	N/A	N/A	N/A	N/A	N/A	N/A	N/A	9520	9350	9310	-	-	621-44-3	-
5-Hydroxy-Tryptophan	5-Hydroxy-Tryptophan	Amino acid derivatives	221.092618	204.1	220.084793	Positive	[M+H]+	C11H12N2O3	N/A	1816.70061	1646.94082	1818.18182	6953.44726	8481.78138	5971.62002	5905.90591	5171.00977	15100	14900	15400	C00643	HMDB0000472	4350-9-8	ko00380,ko01100,ko04361
N-Cinnamylglycine	N-Cinnamylglycine	Amino acid derivatives	204	160	205.073894	Negative	[M-H]-	C11H11NO3	N/A	N/A	N/A	N/A	N/A	N/A	N/A	N/A	N/A	19500	18400	17000	-	HMDB0011621	16534-24-0	-
Dimethylglycine	Dimethylglycine	Amino acid derivatives	104.071154	58.07	103.063329	Positive	[M+H]+	C4H9NO2	28583.0124	5234.21589	11815.4463	4996.98977	N/A	N/A	N/A	N/A	N/A	15800	13100	12700	C01026	HMDB0000092	1118-68-9	ko00260,ko01100
O-Phospho-L-Serine	O-Phospho-L-Serine	Amino acid derivatives	186	88.2	185.008926	Positive	[M+H]+	C3H8NO6P	N/A	N/A	N/A	N/A	N/A	N/A	N/A	N/A	N/A	N/A	N/A	N/A	C01005	HMDB0000272	407-41-0	ko00260,ko00270,ko00970,ko01100,ko01200,ko01230
4-Hydroxyphenylpyruvic-Acid	4-Hydroxyphenylpyruvic Acid	Amino acid derivatives	179.034435	92	180.04226	Negative	[M-H]-	C9H8O4	1289.2763	1201.62933	1354.06219	682.319888	302.494598	576.923077	1432.79464	1283.28328	922.23127	11000	11100	10500	C01179	HMDB0000707	156-39-8	ko00130,ko00350,ko00400,ko01100,ko01210,ko01230,ko01240
Glutamine	Glutamine	Amino acid derivatives	147.069	84	146.069143	Positive	[M+H]+	C5H10N2O3	1204135.41	1063136.46	942828.485	1065623.12	940876.056	1052631.58	811982.657	800800.801	755293.16	502000	481000	485000	C00064	HMDB0000641	56-85-9	ko00220,ko00230,ko00240,ko00250,ko00470,ko00630,ko00750,ko00910,ko00970,ko01100,ko01230,ko01232,ko01240,ko02010
3-N-Methyl-L-Histidine	3-N-Methyl-L-Histidine	Amino acid derivatives	170	96	169.085127	Positive	[M+H]+	C7H11N3O2	3304.27732	2525.45825	2848.54564	2000.80273	2023.17816	2186.23482	2562.0812	2342.34234	2007.32899	3460	3570	3410	C01152	HMDB0000479	368-16-1	ko00340,ko01100
Hexanoyl-Glycine	Hexanoyl Glycine	Amino acid derivatives	174.1	99	173.105194	Positive	[M+H]+	C8H15NO3	N/A	N/A	N/A	N/A	N/A	N/A	N/A	N/A	N/A	9160	10500	9930	-	HMDB0000701	24003-67-6	-
N-Isovaleroylglycine	N-Isovaleroylglycine	Amino acid derivatives	158.1	74	159.089544	Negative	[M-H]-	C7H13NO3	N/A	N/A	N/A	N/A	N/A	N/A	N/A	N/A	N/A	250	261	198	-	HMDB0000678	16284-60-9	-
L-tyrosine-methyl-ester	L-tyrosine methyl ester	Amino acid derivatives	196.2	136.3	195.089544	Positive	[M+H]+	C10H13NO3	1080.47841	957.230143	1049.14744	690.34718	730.701237	908.906883	2305.87308	2342.34234	1288.68078	15200	15700	15200	C03404	HMDB0029217	1080-06-4	-
S-(5-Adenosy)-L-Homocysteine	S-(5-Adenosy)-L-Homocysteine	Amino acid derivatives	385	136.06	384.121589	Positive	[M+H]+	C14H20N6O5S	10358.808	11527.4949	9488.4654	10636.163	17187.1931	19392.7126	18368.1514	18438.4384	19991.8567	14600	15800	13700	C00021	HMDB0000939	979-92-0	ko00270,ko01100,ko01230,ko01240
N-Acetylneuraminic-Acid	N-Acetylneuraminic Acid	Amino acid derivatives	310.11	274.09	309.105984	Positive	[M+H]+	C11H19NO9	N/A	N/A	N/A	N/A	N/A	N/A	N/A	N/A	N/A	184000	114000	116000	C19910	HMDB0000230	131-48-6	-
1,3-Dimethyluric-Acid	1,3-Dimethyluric Acid	Amino acid derivatives	195	180	196.059641	Negative	[M-H]-	C7H8N4O3	N/A	N/A	N/A	15.7134256	N/A	N/A	N/A	N/A	N/A	N/A	N/A	N/A	-	HMDB0001857	944-73-0	-
3-Chloro-L-Tyrosine	3-Chloro-L-Tyrosine	Amino acid derivatives	216.1	170.1	215.04	Positive	[M+H]+	C9H10ClNO3	114.332049	56.2118126	78.2347041	N/A	N/A	N/A	N/A	79.6796797	N/A	10800	10800	10200	-	HMDB0001885	7423-93-0	-
3-hydroxyhippuric-acid	3-hydroxyhippuric acid	Amino acid derivatives	196.05	121	195.053159	Positive	[M+H]+	C9H9NO4	N/A	N/A	N/A	N/A	N/A	N/A	N/A	N/A	N/A	4490	4190	4500	-	HMDB0006116	1637-75-8	-
3-Iodo-L-Tyrosine	3-Iodo-L-Tyrosine	Amino acid derivatives	308.2	261.97	306.970549	Positive	[M+H]+	C9H10INO3	40.7459964	N/A	35.9077232	N/A	N/A	N/A	N/A	N/A	N/A	8930	8810	9100	C02515	HMDB0000021	70-78-0	ko00350,ko01100
4-hydroxyhippuric-acid	4-hydroxyhippuric acid	Amino acid derivatives	196.1	121	195.053159	Positive	[M+H]+	C9H9NO4	N/A	N/A	N/A	N/A	N/A	N/A	N/A	N/A	N/A	110000	105000	103000	-	HMDB0013678	2482-25-9	-
Kynurenine	Kynurenine	Amino acid derivatives	207.1	189.9	208.084793	Negative	[M-H]-	C10H12N2O3	1046.01662	716.904277	918.756269	668.272125	1166.76488	706.477733	677.966102	832.832833	875.407166	10500	10100	9590	C00328	HMDB0000684	2922-83-0(343-65-7)	ko00380,ko01100,ko01240
Methionine-Sulfoxide	Methionine Sulfoxide	Amino acid derivatives	166	74	165.045964	Positive	[M+H]+	C5H11NO3S	2716.39976	1676.17108	2166.4995	1161.95063	1266.94166	1378.54251	1990.54001	1301.3013	1775.2443	7840	6830	7180	-	HMDB0002005	62697-73-8	-
Beta-Alanine	Beta-Alanine	Amino acid derivatives	90.2	30	89.047679	Positive	[M+H]+	C3H7NO2	N/A	N/A	N/A	N/A	N/A	N/A	N/A	N/A	N/A	N/A	N/A	N/A	C00099	HMDB0000056	107-95-9	ko00240,ko00410,ko00640,ko00770,ko01100,ko01240,ko04080
5-Hydroxylysine	5-Hydroxylysine	Amino acid derivatives	163.1	128.07	162.100443	Positive	[M+H]+	C6H14N2O3	N/A	N/A	N/A	N/A	N/A	N/A	N/A	N/A	N/A	756	739	778	C16741	HMDB0000450	13204-98-3(1190-94-9)	ko00310,ko01100
2-Aminoisobutyric-Acid	2-Aminoisobutyric Acid	Amino acid derivatives	104.3	58	103.063329	Positive	[M+H]+	C4H9NO2	10622.3393	6537.67821	8545.63691	4695.96629	9703.39815	9534.41296	7784.78518	6546.54655	11074.9186	12100	13000	13200	C03665	HMDB0001906	62-57-7	-
N-A-Acetyl-L-Arginine	N-A-Acetyl-L-Arginine	Amino acid derivatives	217.1	158	216.122241	Positive	[M+H]+	C8H16N4O3	6892.35759	6802.44399	7041.12337	4314.66988	5696.32685	7327.93522	5715.4119	4624.62462	5863.19218	3060	3150	3360	-	HMDB0004620	155-84-0	-
Dopa	Dopa	Amino acid derivatives	196	179	197.068809	Negative	[M-H]-	C9H11NO4	N/A	N/A	N/A	N/A	N/A	N/A	N/A	N/A	N/A	833	1060	1350	C00355	HMDB0000181	59-92-7	ko00350,ko01100
N-Acetyl-L-glutamic-acid	N-Acetyl-L-glutamic acid	Amino acid derivatives	188	102	189.063724	Negative	[M-H]-	C7H11NO5	N/A	N/A	N/A	N/A	N/A	N/A	N/A	N/A	N/A	N/A	N/A	N/A	C00624	HMDB0001138	1188-37-0	ko00220,ko00470,ko01100,ko01210,ko01230
N6-Acetyl-L-Lysine	N6-Acetyl-L-Lysine	Amino acid derivatives	189.1	126	188.116093	Positive	[M+H]+	C8H16N2O3	12548.1451	9205.70265	7883.65095	11318.4828	7424.86741	7489.87854	7311.78557	4964.96496	3949.5114	25200	22400	22300	C02727	HMDB0000206	692-04-6	ko00310,ko01100
3-hydroxymethylglutaric-acid	3-hydroxymethylglutaric acid	Amino acid derivatives	161.1	57	162.052825	Negative	[M-H]-	C6H10O5	4540847.35	5376782.08	4032096.29	5157535.62	5460616.77	6072874.49	9755616.87	9989989.99	11746742.7	4660000	4270000	4280000	C03761	HMDB0000355	503-49-1	-
L-Cystine	L-Cystine	Amino acids	239	120	240.023848	Negative	[M-H]-	C6H12N2O4S2	15406.4464	15173.1161	15566.7001	14148.1036	13710.4695	13744.9393	20496.6496	17597.5976	16144.1368	21500	20900	22800	C00491	HMDB0000192	56-89-3	ko00270,ko01100,ko02010
L-Norvaline	L-Norvaline	Amino acids	118.0865	72.0835	117.078979	Positive	[M+H]+	C5H11NO2	231096.696	140325.866	171514.544	120810.757	235710.077	181174.089	133819.472	125925.926	211726.384	112000	95500	95000	-	-	6600-40-4	-
L-Valine	L-Valine	Amino acids	118.1	72.1	117.078979	Positive	[M+H]+	C5H11NO2	N/A	N/A	N/A	N/A	N/A	N/A	N/A	N/A	N/A	N/A	N/A	N/A	C00183	HMDB0000883	72-18-4	ko00280,ko00290,ko00770,ko00970,ko01100,ko01210,ko01230,ko01240,ko02010
L-Pyroglutamic-acid	L-Pyroglutamic acid	Amino acids	128	82	129.042594	Negative	[M-H]-	C5H7NO3	220960.876	219959.267	197993.982	160345.174	127283.441	210526.316	679936.933	872872.873	673859.935	198000	202000	184000	C01879	HMDB0000267	98-79-3	ko00480,ko01100
L-Homocystine	L-Homocystine	Amino acids	269	136	268.055148	Positive	[M+H]+	C8H16N2O4S2	45003.0407	N/A	N/A	32309.8535	65605.9713	97773.2794	92234.9231	67467.4675	354234.528	101000	100000	89700	C01817	HMDB0000676	626-72-2	ko00270
L-Asparagine	L-Asparagine	Amino acids	131	114	132.053493	Negative	[M-H]-	C4H8N2O3	267585.648	228105.906	220661.986	234798.314	146925.948	162550.607	528182.893	552552.553	313517.915	140000	152000	147000	C00152	HMDB0000168	70-47-3	ko00250,ko00970,ko01100,ko01230
Glutaconic-acid	Glutaconic acid	Amino acids	129	85.1	130.02661	Negative	[M-H]-	C5H6O4	N/A	N/A	N/A	N/A	N/A	N/A	N/A	N/A	N/A	N/A	N/A	N/A	C02214	HMDB0000620	1724-02-3	-
L-norleucine	L-norleucine	Amino acids	132.1	86.2	131.094629	Positive	[M+H]+	C6H13NO2	134400.973	100407.332	120361.083	91310.4555	186800.236	161538.462	129286.559	108908.909	155130.293	74000	72800	72300	C01933	HMDB0001645	327-57-1	-
L-citrulline	L-citrulline	Amino acids	176.1	113	175.095692	Positive	[M+H]+	C6H13N3O3	12467.0586	18207.7393	11233.7011	13024.2826	36535.0619	17793.5223	1186.44068	986.986987	810.260586	10400	10500	10700	C00327	HMDB0000904	372-75-8	ko00220,ko01100,ko01230
Phenylalanine	Phenylalanine	Amino acids	166.1	103.05	165.078979	Positive	[M+H]+	C9H11NO2	358808.028	289205.703	349047.141	240818.784	316244.353	317813.765	376428.853	354354.354	464169.381	153000	149000	153000	C00079	HMDB0000159	63-91-2	ko00360,ko00400,ko00470,ko00970,ko01100,ko01210,ko01230,ko02010
Ornithine	Ornithine	Amino acids	133.09	70	132.089878	Positive	[M+H]+	C5H12N2O2	300.020272	108.961303	N/A	120.610074	2278.53074	688.259109	152.739456	682.682683	1333.46906	230	210	216	C00077	HMDB0000214	3184-13-2	ko00220,ko00330,ko00470,ko00480,ko01100,ko01210,ko01230,ko02010
Sarcosine	Sarcosine	Amino acids	90.2	44.1	89.047679	Positive	[M+H]+	C3H7NO2	N/A	N/A	N/A	N/A	N/A	N/A	N/A	N/A	N/A	N/A	N/A	N/A	C00213	HMDB0000271	107-97-1	ko00260,ko00330,ko01100
L-Proline	L-Proline	Amino acids	116.1	70.1	115.063329	Positive	[M+H]+	C5H9NO2	144739.509	88391.0387	105315.948	75857.9169	129247.692	124696.356	111154.907	91491.4915	112785.016	80400	63000	63900	C00148	HMDB0000162	147-85-3	ko00330,ko00470,ko00970,ko01100,ko01230,ko02010
Tryptophan	Tryptophan	Amino acids	205.1	146.05	204.089878	Positive	[M+H]+	C11H12N2O2	482465.031	409368.635	445336.008	411398.756	506776.665	497975.709	431612.14	454454.454	498778.502	205000	216000	216000	C00078	HMDB0000929	73-22-3	ko00260,ko00380,ko00400,ko00970,ko01100,ko01210,ko01230,ko01240,ko04361
Arginine	Arginine	Amino acids	175.1	70.06	174.111676	Positive	[M+H]+	C6H14N4O2	5473.34279	5356.41548	4874.62387	4515.3522	6815.94972	7489.87854	4966.49586	4984.98498	7125.40717	2770	2700	2780	C00062	HMDB0000517	74-79-3	ko00220,ko00330,ko00470,ko00970,ko01100,ko01230,ko02010,ko04150
L-Leucine	L-Leucine	Amino acids	132.1	43.05	131.094629	Positive	[M+H]+	C6H13NO2	169268.194	127494.908	158274.824	108569.135	249459.831	192914.98	155695.704	148148.148	205618.893	85100	79300	75800	C00123	HMDB0000687	61-90-5	ko00280,ko00290,ko00970,ko01100,ko01210,ko01230,ko02010,ko04150
Histidine	Histidine	Amino acids	156.07	110.07	155.069477	Positive	[M+H]+	C6H9N3O2	N/A	N/A	N/A	N/A	N/A	N/A	N/A	N/A	N/A	5600	6240	5810	C00135	HMDB0000177	71-00-1	ko00340,ko00410,ko00470,ko00970,ko01100,ko01230,ko02010
Tyrosine	Tyrosine	Amino acids	182.08	136.07	181.073894	Positive	[M+H]+	C9H11NO3	147374.823	106924.644	131394.183	101946.619	148693.773	130161.943	148403.626	145545.546	162052.117	66000	67900	63700	C00082	HMDB0000158	60-18-4	ko00130,ko00350,ko00360,ko00400,ko00730,ko00970,ko01100,ko01210,ko01230,ko01240
Lysine	Lysine	Amino acids	147.069	84	146.105528	Positive	[M+H]+	C6H14N2O2	1256.84168	1164.96945	1011.0331	1312.46237	1522.29424	1560.72874	1038.6283	1145.14515	1361.97068	677	682	686	C00047	HMDB0000182	56-87-1	ko00310,ko00470,ko00780,ko00970,ko01100,ko01210,ko01230,ko02010
Threonine	Threonine	Amino acids	118.050419	74	119.058244	Negative	[M-H]-	C4H9NO3	360835.192	262729.124	337011.033	258880.193	500883.913	479757.085	845486.795	1007007.01	1292752.44	216000	222000	224000	C00188	HMDB0000167	72-19-5	ko00260,ko00290,ko00470,ko00860,ko00970,ko01100,ko01230,ko02010
Homo-L-arginine	Homo-L-arginine	Amino acids	189	144	188.127326	Positive	[M+H]+	C7H16N4O2	N/A	N/A	N/A	N/A	N/A	N/A	N/A	N/A	N/A	548	542	544	C01924	HMDB0000670	156-86-5	-
Homoserine	Homoserine	Amino acids	120.065	74.06	119.058244	Positive	[M+H]+	C4H9NO3	N/A	N/A	N/A	N/A	N/A	N/A	N/A	N/A	N/A	N/A	N/A	N/A	-	HMDB0000719	1927-25-9	-
L-Aspartate	L-Aspartate	Amino acids	134.04	74	133.037509	Positive	[M+H]+	C4H7NO4	413541.456	307535.642	326980.943	206702.789	310351.601	362348.178	506503.745	420420.42	476384.365	192000	191000	187000	C00049	HMDB0000191	56-84-8	ko00220,ko00250,ko00260,ko00270,ko00340,ko00410,ko00470,ko00760,ko00770,ko00970,ko01100,ko01200,ko01210,ko01230,ko01240,ko02010,ko04080
Glycine	Glycine	Amino acids	76.03	30	75.032029	Positive	[M+H]+	C2H5NO2	995337.523	562118.126	792377.131	592012.844	701237.478	678137.652	993299.172	1005005.01	962947.883	434000	423000	423000	C00037	HMDB0000123	56-40-6	ko00230,ko00260,ko00310,ko00440,ko00470,ko00480,ko00630,ko00730,ko00785,ko00860,ko00970,ko01100,ko01200,ko01230,ko01240,ko02010,ko04080
L-Methionine	L-Methionine	Amino acids	150.05	104	149.051049	Positive	[M+H]+	C5H11NO2S	49665.5179	51731.1609	56770.3109	44752.1573	62856.0204	52024.2915	44146.6299	53653.6537	98941.3681	30000	31200	30000	C00073	HMDB0000696	63-68-3	ko00270,ko00470,ko00970,ko01100,ko01210,ko01230,ko01240
L-Homocitrulline	L-Homocitrulline	Amino acids	190.1	84.08	189.111342	Positive	[M+H]+	C7H15N3O3	2047.43564	1814.66395	2004.01204	1952.63897	N/A	1334.0081	2364.99803	1997.998	1400.65147	9550	8910	8930	C02427	HMDB0000679	1190-49-4	-
L-Alanine	L-Alanine	Amino acids	90.05	44.05	89.047679	Positive	[M+H]+	C3H7NO2	5067909.99	3910386.97	4272818.46	3552077.06	3064231	3279352.23	4454079.62	4144144.14	3542345.28	1970000	2040000	2000000	C00041	HMDB0000161	56-41-7	ko00250,ko00270,ko00430,ko00450,ko00470,ko00970,ko01100,ko01200,ko01230,ko02010,ko04122
Serine	Serine	Amino acids	104.034769	74	105.042594	Negative	[M-H]-	C3H7NO3	472329.211	362525.458	405215.647	347180.413	349636.614	350202.429	455262.121	432432.432	411237.785	209000	216000	212000	C00065	HMDB0000187	56-45-1	ko00260,ko00270,ko00470,ko00564,ko00600,ko00630,ko00920,ko00970,ko01100,ko01200,ko01230,ko01240,ko02010
L-Isoleucine	L-Isoleucine	Amino acids	132.1	57.1	131.094629	Positive	[M+H]+	C6H13NO2	95682.1407	73116.0896	89468.4052	73249.0468	163032.803	117408.907	76468.2696	71271.2713	117060.261	60000	63600	61300	C00407	HMDB0000172	73-32-5	ko00280,ko00290,ko00970,ko01100,ko01210,ko01230,ko02010
H-Lys(Me)-OH-chloride-hydrochloride-salt	H-Lys(Me)-OH chloride hydrochloride salt	Amino acids	189.1617	84.082	224.73	Positive	[M-Cl]+	C9H21ClN2O2	650.719643	558.044807	439.317954	363.234999	740.522491	625.506073	295.624754	600.600601	743.078176	1480	1420	1420	-	-	55528-53-5	-
L-Glutamic-acid	L-Glutamic acid	Amino acids	146	102	147.053159	Negative	[M-H]-	C5H9NO4	3770525.04	3747454.18	3089267.8	3552077.06	3555293.66	4311740.89	3981080.02	3563563.56	3888436.48	1820000	1840000	1830000	C00025	HMDB0000148	56-86-0(6893-26-1)	ko00220,ko00250,ko00330,ko00340,ko00430,ko00470,ko00480,ko00630,ko00650,ko00860,ko00910,ko00970,ko01100,ko01200,ko01210,ko01230,ko01240,ko02010,ko04068,ko04080
4-Methoxybenzaldehyde	4-Methoxybenzaldehyde	Benzene and substituted derivatives	136.9	109	136.05243	Positive	[M+H]+	C8H8O2	N/A	N/A	N/A	N/A	N/A	N/A	N/A	N/A	N/A	N/A	N/A	N/A	C10761	HMDB0029686	123-11-5	-
Cinnabarinic-acid	Cinnabarinic acid	Benzene and substituted derivatives	298.9	211.2	300.038238	Negative	[M-H]-	C14H8N2O6	N/A	N/A	N/A	N/A	N/A	N/A	N/A	N/A	N/A	154	157	151	-	HMDB0004078	606-59-7	-
alpha-hexylcinnamaldehyde	alpha-hexylcinnamaldehyde	Benzene and substituted derivatives	217.1586301	129.0697	216.151415	Positive	[M+H]+	C15H20O	N/A	N/A	N/A	N/A	N/A	N/A	N/A	N/A	N/A	8910	9860	9830	-	HMDB0031736	101-86-0	-
Benzoic-acid	Benzoic acid	Benzene and substituted derivatives	121.03	77.04	122.03678	Negative	[M-H]-	C7H6O2	2148.79384	319.755601	1913.74122	N/A	2632.09586	3400.80972	1689.00276	1639.63964	7919.38111	8820	8440	9040	C00180	HMDB0001870	65-85-0	ko01100
2-(3,4-dimethoxyphenyl)ethanamine	2-(3,4-dimethoxyphenyl)ethanamine	Benzene and substituted derivatives	182.110279	165.1	181.110279	Positive	[M+H]+	C10H15NO2	N/A	N/A	N/A	N/A	N/A	N/A	N/A	N/A	N/A	6640	6930	6990	-	HMDB0041806	120-20-7	-
4-Hydroxybenzaldehyde	4-Hydroxybenzaldehyde	Benzene and substituted derivatives	123.04	95	122.03678	Positive	[M+H]+	C7H6O2	N/A	N/A	N/A	N/A	N/A	N/A	155.301537	N/A	N/A	7560	7770	7960	C00633	HMDB0011718	123-08-0	ko01100
Tyramine	Tyramine	Benzene and substituted derivatives	138.091889	121.1	137.084064	Positive	[M+H]+	C8H11NO	1078.45125	1097.75967	1053.15948	1294.40096	8505.20526	7834.0081	1363.81553	954.954955	7430.78176	43500	43500	43000	C00483	HMDB0000306	51-67-2	ko00350,ko01100,ko01240,ko04080
Diphenylamine	Diphenylamine	Benzene and substituted derivatives	170.1	92.3	169.089149	Positive	[M+H]+	C12H11N	N/A	N/A	N/A	N/A	N/A	N/A	N/A	N/A	N/A	7030	6920	7650	C11016	HMDB0032562	122-39-4	-
2-Phenylacetamide	2-Phenylacetamide	Benzene and substituted derivatives	136	91.2	135.068414	Positive	[M+H]+	C8H9NO	N/A	N/A	N/A	N/A	N/A	N/A	N/A	N/A	N/A	7620	7080	7480	C02505	HMDB0010715	103-81-1	ko00360,ko01100
Phenylethylamine	Phenylethylamine	Benzene and substituted derivatives	122.096974	105.1	121.089149	Positive	[M+H]+	C8H11N	14.1698763	10.6924644	12.116349	N/A	6.36417207	N/A	30.1537249	25.025025	42.5488599	25300	23800	24600	C05332	HMDB0012275	64-04-0	ko00360,ko01100
Nor-Deoxycholic-Acid	Nor-Deoxycholic Acid	Bile acids	377.3	377.3	378.27701	Negative	[M-H]-	C23H38O4	N/A	N/A	N/A	N/A	N/A	N/A	N/A	N/A	N/A	666	644	623	-	-	53608-86-9	-
beta-muricholic-acid	beta-muricholic acid	Bile acids	409.2929	355.2617	408.5714	Positive	[M+H]+	C24H40O5	N/A	N/A	N/A	N/A	N/A	N/A	N/A	N/A	N/A	44100	26400	46700	C17726	HMDB0000415	2393-59-1	-
Dehydrolithocholic-acid	Dehydrolithocholic acid	Bile acids	373.3	373.3	374.282095	Negative	[M-H]-	C24H38O3	N/A	N/A	N/A	N/A	N/A	N/A	N/A	N/A	N/A	925	909	864	-	-	1553-56-6	-
3-oxodeoxycholic-acid	3-oxodeoxycholic acid	Bile acids	389.3	345.3	390.27701	Negative	[M-H]-	C24H38O4	N/A	N/A	N/A	N/A	N/A	N/A	6.08986993	N/A	N/A	3010	3130	3070	-	HMDB0062742	4185-1-7	-
Lithocholic-acid	Lithocholic acid	Bile acids	375.3	375.3	376.297745	Negative	[M-H]-	C24H40O3	N/A	N/A	N/A	N/A	N/A	N/A	N/A	N/A	N/A	1650	2200	1280	C03990	HMDB0000761	434-13-9	-
Ursocholic-acid	Ursocholic acid	Bile acids	407.4	407.4	408.287575	Negative	[M-H]-	C24H40O5	N/A	N/A	N/A	N/A	N/A	N/A	N/A	N/A	N/A	N/A	N/A	N/A	C17644	HMDB0000917	2955-27-3	-
Hyocholic-acid	Hyocholic acid	Bile acids	407.4	407.4	408.287575	Negative	[M-H]-	C24H40O5	N/A	N/A	N/A	N/A	N/A	N/A	N/A	N/A	N/A	N/A	N/A	N/A	C17649	HMDB0000760	547-75-1	-
Cholic-acid	Cholic acid	Bile acids	407.4	407.4	408.287575	Negative	[M-H]-	C24H40O5	N/A	N/A	N/A	N/A	N/A	N/A	N/A	N/A	N/A	6560	6010	5180	C00695	HMDB0000619	81-25-4	ko01100
3beta-Cholic-Acid	3beta-Cholic Acid	Bile acids	407.4	407.4	408.287575	Negative	[M-H]-	C24H40O5	N/A	N/A	N/A	N/A	N/A	N/A	N/A	N/A	N/A	5220	5100	4770	-	HMDB0000419	3338-16-7	-
omega-muricholic-acid	omega-muricholic acid	Bile acids	407.4	407.4	408.287575	Negative	[M-H]-	C24H40O5	N/A	N/A	N/A	N/A	N/A	N/A	N/A	N/A	N/A	N/A	N/A	N/A	C17727	HMDB0000364	6830-3-1	-
7-Ketodeoxycholic-acid	7-Ketodeoxycholic acid	Bile acids	405.3	405.3	406.271925	Negative	[M-H]-	C24H38O5	N/A	N/A	N/A	N/A	N/A	N/A	N/A	N/A	N/A	5260	5300	4790	-	HMDB0000391	911-40-0	-
3-Oxocholic-acid	3-Oxocholic acid	Bile acids	405.3	405.3	406.271925	Negative	[M-H]-	C24H38O5	N/A	N/A	N/A	N/A	N/A	N/A	N/A	N/A	N/A	3440	3530	3650	-	HMDB0000502	2304-89-4	-
7,12-diketolithocholic-acid	7,12-diketolithocholic acid	Bile acids	403.3	403.3	404.256275	Negative	[M-H]-	C24H36O5	N/A	N/A	N/A	N/A	N/A	N/A	N/A	N/A	N/A	8810	8400	7880	-	-	517-33-9	-
Norcholic-acid	Norcholic acid	Bile acids	393.3	393.3	394.271925	Negative	[M-H]-	C23H38O5	N/A	N/A	N/A	N/A	N/A	N/A	N/A	N/A	N/A	3360	2790	2990	-	-	60696-62-0	-
Chenodeoxycholic-acid	Chenodeoxycholic acid	Bile acids	391.3	391.3	392.29266	Negative	[M-H]-	C24H40O4	N/A	N/A	N/A	N/A	N/A	N/A	N/A	N/A	N/A	N/A	N/A	N/A	C02528	HMDB0000518	474-25-9	ko01100
Hyodeoxycholic-acid	Hyodeoxycholic acid	Bile acids	391.3	391.3	392.29266	Negative	[M-H]-	C24H40O4	N/A	N/A	N/A	N/A	N/A	N/A	N/A	N/A	N/A	N/A	N/A	N/A	C15517	HMDB0000733	83-49-8	-
3-beta-deoxycholic-acid	3-beta-deoxycholic acid	Bile acids	391.3	391.3	392.29266	Negative	[M-H]-	C24H40O4	N/A	N/A	N/A	N/A	N/A	N/A	N/A	N/A	N/A	4980	4470	5040	-	HMDB0000438	570-63-8	-
Isolithocholic-acid	Isolithocholic acid	Bile acids	375.3	375.3	376.297745	Negative	[M-H]-	C24H40O3	N/A	N/A	N/A	N/A	N/A	N/A	N/A	N/A	N/A	N/A	N/A	N/A	C17658	HMDB0000717	1534-35-6	-
12-ketolithocholic-acid	12-ketolithocholic acid	Bile acids	389.3	389.3	390.27701	Negative	[M-H]-	C24H38O4	N/A	N/A	N/A	N/A	N/A	N/A	21.0878991	N/A	N/A	1390	1540	1620	-	HMDB0000328	5130-29-0	-
7-ketolithocholic-acid	7-ketolithocholic acid	Bile acids	389.3	389.3	390.27701	Negative	[M-H]-	C24H38O4	N/A	N/A	N/A	N/A	N/A	N/A	N/A	N/A	N/A	N/A	N/A	N/A	-	HMDB0000467	4651-67-6	-
Glycolithocholic-acid	Glycolithocholic acid	Bile acids	432.3	74	433.319209	Negative	[M-H]-	C26H43NO4	N/A	N/A	N/A	N/A	N/A	N/A	N/A	N/A	N/A	2800	2790	2870	C15557	HMDB0000698	474-74-8	-
Glycochenodeoxycholic-acid	Glycochenodeoxycholic acid	Bile acids	448.3	74	449.314124	Negative	[M-H]-	C26H43NO5	N/A	N/A	N/A	N/A	N/A	N/A	N/A	N/A	N/A	4800	4700	4650	C05466	HMDB0000637	640-79-9	-
Glycodeoxycholic-acid	Glycodeoxycholic acid	Bile acids	448.3	73.8	449.314124	Negative	[M-H]-	C26H43NO5	N/A	N/A	N/A	N/A	N/A	N/A	12.9877808	N/A	N/A	4170	4310	4350	C05464	HMDB0000631	360-65-6(16409-34-0)	-
Glycodehydrocholic-acid	Glycodehydrocholic acid	Bile acids	458.3	73.9	459.262089	Negative	[M-H]-	C26H37NO6	N/A	N/A	N/A	N/A	N/A	N/A	N/A	N/A	N/A	4300	3970	3980	-	-	3415-45-0	-
Chenodeoxycholic-acid-24-acyl-beta-d-glucuronide	Chenodeoxycholic acid 24-acyl-beta-d-glucuronide	Bile acids	567.3	567.3	568.32475	Negative	[M-H]-	C30H48O10	N/A	N/A	N/A	N/A	N/A	N/A	N/A	N/A	N/A	1700	1540	1560	-	-	208038-27-1	-
Glycohyodeoxycholic-acid	Glycohyodeoxycholic acid	Bile acids	448.3	73.8	449.314124	Negative	[M-H]-	C26H43NO5	N/A	N/A	N/A	N/A	N/A	N/A	N/A	N/A	N/A	7720	7280	7000	-	-	13042-33-6	-
Taurocholic-acid	Taurocholic acid	Bile acids	514.3	79.8	515.291674	Negative	[M-H]-	C26H45NO7S	N/A	N/A	N/A	N/A	N/A	N/A	N/A	N/A	N/A	15300	20800	18200	C05122	HMDB0000036	81-24-3	ko00430,ko01100
Tauro-beta-muricholic-acid	Tauro-beta-muricholic acid	Bile acids	514.3	79.8	515.291674	Negative	[M-H]-	C26H45NO7S	N/A	N/A	N/A	N/A	N/A	N/A	N/A	N/A	N/A	14800	14500	14700	-	HMDB0000932	25696-60-0	-
Isoallolithocholic-acid	Isoallolithocholic acid	Bile acids	375.3	375.3	376.297745	Negative	[M-H]-	C24H40O3	N/A	N/A	N/A	N/A	N/A	N/A	N/A	N/A	N/A	N/A	N/A	N/A	-	HMDB0000713	2276-93-9	-
Glycolithocholic-acid-3-sulfate	Glycolithocholic acid-3-sulfate	Bile acids	512.3	512.3	513.276024	Negative	[M-H]-	C26H43NO7S	73586.0531	71690.4277	50150.4514	48565.1214	N/A	N/A	103862.83	35235.2352	N/A	N/A	N/A	N/A	C11301	HMDB0002639	15324-64-8	-
Taurohyocholic-acid	Taurohyocholic acid	Bile acids	514.3	79.8	515.291674	Negative	[M-H]-	C26H45NO7S	N/A	N/A	N/A	N/A	N/A	N/A	N/A	N/A	N/A	15700	13200	14100	C15516	HMDB0011637	117997-17-8	-
Taurochenodeoxycholic-acid	Taurochenodeoxycholic acid	Bile acids	498.3	79.8	499.296759	Negative	[M-H]-	C26H45NO6S	N/A	N/A	N/A	N/A	N/A	N/A	N/A	N/A	N/A	14400	13300	14500	C05465	HMDB0000951	516-35-8	-
Tauroursodeoxycholic-acid	Tauroursodeoxycholic acid	Bile acids	498.3	79.8	499.296759	Negative	[M-H]-	C26H45NO6S	N/A	N/A	N/A	N/A	N/A	N/A	N/A	N/A	N/A	12000	13100	12700	C16868	HMDB0000874	14605-22-2	-
Taurodeoxycholic-acid	Taurodeoxycholic acid	Bile acids	498.3	79.8	499.296759	Negative	[M-H]-	C26H45NO6S	N/A	N/A	N/A	N/A	N/A	N/A	N/A	N/A	N/A	13100	14400	11800	C05463	HMDB0000896	516-50-7	-
Taurolithocholic-acid	Taurolithocholic acid	Bile acids	482.3	482.3	483.301844	Negative	[M-H]-	C26H45NO5S	2797.48632	3054.98982	2286.86058	2207.50552	2533.88332	2510.12146	1586.51951	N/A	1563.51792	N/A	N/A	N/A	C02592	HMDB0000722	516-90-5	-
Glycocholic-acid	Glycocholic acid	Bile acids	464.3	74.02	465.309039	Negative	[M-H]-	C26H43NO6	N/A	N/A	N/A	N/A	N/A	N/A	N/A	N/A	N/A	8370	7470	8410	C01921	HMDB0000138	475-31-0	ko01100
Glycohyocholic-acid	Glycohyocholic acid	Bile acids	464.3	464.3	465.309039	Negative	[M-H]-	C26H43NO6	N/A	N/A	N/A	N/A	N/A	N/A	N/A	N/A	N/A	5610	5400	4970	-	HMDB0240607	32747-08-3	-
Taurodehydrocholic-acid	Taurodehydrocholic acid	Bile acids	508.3	508.3	509.244724	Negative	[M-H]-	C26H39NO7S	N/A	N/A	N/A	N/A	N/A	N/A	N/A	N/A	N/A	16900	15300	16000	-	-	517-37-3	-
Isodeoxycholic-acid	Isodeoxycholic acid	Bile acids	391.3	391.3	392.29266	Negative	[M-H]-	C24H40O4	120.008109	95.9266802	50.1504514	58.7999197	N/A	N/A	77.4536855	N/A	N/A	5070	4910	4160	C17661	HMDB0002536	566-17-6	-
Dodecanoylcarnitine	Dodecanoylcarnitine	CAR	344.28	85.03	344.280084	Positive	[M]+	C19H38NO4	104.196229	164.96945	112.738215	197.672085	109.801611	177.935223	137.366969	150.550551	138.640065	3910	3930	4080	-	HMDB0002250	25518-54-1	-
L-palmitoylcarnitine	L-palmitoylcarnitine	CAR	400.35	341.27	400.342684	Positive	[M]+	C23H46NO4	1414.96047	1331.97556	1468.40522	1212.12121	1661.75604	1779.35223	2187.62318	1917.91792	2259.77199	4610	4510	4630	C02990	HMDB0000222	2364-67-2	ko00071,ko01212
DL-carnitine	DL-carnitine	CAR	162.2	103	161.105194	Positive	[M+H]+	C7H15NO3	39732.4144	42769.8574	40521.5647	47762.3921	37517.1872	44736.8421	39613.717	35635.6356	30741.0423	17400	17300	16500	-	-	461-06-3	-
Isobutyryl-L-carnitine	Isobutyryl-L-carnitine	CAR	232.2	85	231.147059	Positive	[M+H]+	C11H21NO4	4155.6862	5397.14868	3751.25376	4535.42043	3889.21626	4838.05668	6700.82775	6266.26627	6596.09121	4150	4270	4110	-	HMDB0000736	25518-49-4	-
Myristoyl-L-carnitine	Myristoyl-L-carnitine	CAR	372.3223	85.0339	408	Positive	[M-Cl]+	C21H42ClNO4	415.56862	470.468432	445.336008	539.83544	483.205657	665.991903	597.162002	628.628629	649.429967	4030	4010	3940	-	-	173686-73-2	-
Stearoyl-carnitine	Stearoyl-carnitine	CAR	428.4	85.1	427.366159	Positive	[M+H]+	C25H49NO4	1773.7685	1735.23422	1839.51856	1310.45555	1539.9725	1809.7166	3468.66378	2522.52252	2646.5798	7460	7590	7430	-	HMDB0000848	25597-09-5	-
Decanoyl-carnitine	Decanoyl-carnitine	CAR	316.2	85.1	315.240959	Positive	[M+H]+	C17H33NO4	31.8264748	38.9002037	28.4854564	50.5719446	35.1600864	48.582996	50.2562081	55.0550551	55.1710098	3260	3240	3220	-	-	3992-45-8	-
2-Methylbutyroylcarnitine	2-Methylbutyroylcarnitine	CAR	246.2	85.1	245.162709	Positive	[M+H]+	C12H23NO4	5594.97263	5478.61507	4473.42026	5398.3544	7876.64506	8279.35223	7587.70201	6686.68669	11054.5603	7320	6520	6750	-	HMDB0000378	31023-25-3	-
Octanoyl-carnitine	Octanoyl-carnitine	CAR	288.2	85.1	287.209659	Positive	[M+H]+	C15H29NO4	46.6247719	47.6578411	41.9257773	64.8203893	38.3028874	58.7044534	55.3803705	55.4554555	40.9201954	2400	2580	2560	C02838	HMDB0000791	25243-95-2	-
Isovaleryl-carnitine	Isovaleryl-carnitine	CAR	246.2	85.1	245.162709	Positive	[M+H]+	C12H23NO4	8007.29779	10488.7984	8044.1324	8227.97512	10489.0984	13582.996	10011.825	9569.56957	12479.6417	4930	5350	5120	-	HMDB0000688	31023-24-2	-
Acetyl-carnitine	Acetyl-carnitine	CAR	204.2	85.1	203.115759	Positive	[M+H]+	C9H17NO4	37907.9668	34826.8839	34904.7141	32109.1712	30642.31	29554.6559	30942.0575	27427.4274	26669.3811	16600	15900	16600	C02571	HMDB0000201	3040-38-8	-
3-Phosphoglyceric-acid	3-Phosphoglyceric acid	Carbohydrates and Its metabolites	187.14	105.19	230.02	Positive	[M+3H-2Na]+	C3H5Na2O7P	3365.09224	5967.41344	4252.75827	5779.65081	1858.1811	7125.50607	4000.78833	5665.66567	3949.5114	17200	21900	15600	-	-	80731-10-8	-
Acetamide	Acetamide	Carboximidic acids	60.0442	60.0482	59.03711379	Positive	[M+H]+	CH3CONH2	N/A	N/A	55967.9037	N/A	N/A	N/A	N/A	93493.4935	N/A	N/A	N/A	N/A	C06244	HMDB0031645	60-35-5	-
Choline	Choline	Cholines	104.107539	60.1	104.107539	Positive	[M]+	C5H14NO+	35272.6536	28513.2383	28485.4564	26891.4309	44392.0644	42914.9798	50059.125	52452.4525	55171.0098	15900	15400	16900	C00114	HMDB0000097	62-49-7	ko00260,ko00564,ko01100,ko02010
Nicotinyl-Methylamide	Nicotinyl Methylamide	CoEnzyme and vitamins	137.07	108.04	136.063663	Positive	[M+H]+	C7H8N2O	N/A	N/A	N/A	N/A	N/A	N/A	N/A	N/A	N/A	17200	18400	17700	-	HMDB0003152	114-33-0	-
Nicotinuric-Acid	Nicotinuric Acid	CoEnzyme and vitamins	181.1	135	180.053493	Positive	[M+H]+	C8H8N2O3	N/A	N/A	N/A	N/A	N/A	N/A	N/A	N/A	N/A	4120	4220	4060	C05380	HMDB0003269	583-08-4	ko00760
Niacinamide	Niacinamide	CoEnzyme and vitamins	123.06	80.05	122.048013	Positive	[M+H]+	C6H6N2O	13176.566	12932.7902	11374.1224	9532.41019	7071.3023	8967.61134	4670.87111	3823.82382	9222.3127	6290	6710	6230	C00153	HMDB0001406	98-92-0	ko00760,ko01100,ko01240,ko04212
Dethiobiotin	Dethiobiotin	CoEnzyme and vitamins	215.3	197.3	214.131743	Positive	[M+H]+	C10H18N2O3	N/A	N/A	74.222668	N/A	N/A	70.8502024	N/A	N/A	N/A	26900	26400	26800	C01909	HMDB0003581	533-48-2	ko00780,ko01100,ko01240
Riboflavin-sodium-phosphate	Riboflavin sodium phosphate	CoEnzyme and vitamins	479.09	399	478.08656	Positive	[M+H]+	C17H20N4NaO9P	4662.47719	16741.3442	16008.0241	17419.2254	15183.6574	19453.4413	12041.7816	8648.64865	12214.9837	5510	10100	9390	-	-	130-40-5	-
Calcifediol	Calcifediol	CoEnzyme and vitamins	401.34	159.11	400.33413	Positive	[M+H]+	C27H44O2	N/A	N/A	N/A	N/A	N/A	N/A	N/A	N/A	N/A	N/A	N/A	N/A	C01561	HMDB0003550	19356-17-3	ko00100,ko01100
Thiamine-pyrophosphate	Thiamine pyrophosphate	CoEnzyme and vitamins	423.1	301.9	425.04497	Negative	[M-H]-	C12H19N4O7P2S	1094668.56	883910.387	820461.384	897049.97	1602828.52	2165991.9	1970831.69	1563563.56	1447475.57	850000	711000	759000	-	HMDB0001372	154-87-0	-
Nadide	Nadide	CoEnzyme and vitamins	662.2	539.9	663.109127	Negative	[M-H]-	C21H27N7O14P2	5939590.51	5641547.86	1995987.96	9311659.64	11687291.3	2631578.95	11667323.6	20420420.4	14047231.3	2150000	3020000	2260000	C00003	HMDB0000902	53-84-9	ko00190,ko00730,ko00760,ko00983,ko01100,ko01240,ko04212
Pantothenol	Pantothenol	CoEnzyme and vitamins	204	102	205.131409	Negative	[M-H]-	C9H19NO4	N/A	N/A	N/A	N/A	N/A	N/A	N/A	N/A	N/A	1450	1390	1510	C05944	HMDB0004231	16485-10-2(81-13-0)	ko00770
Triphosphopyridine-nucleotide	Triphosphopyridine nucleotide	CoEnzyme and vitamins	742.068	620	743.075459	Negative	[M-H]-	C21H28N7O17P3	1212244.07	712830.957	786359.077	521774.032	846592.025	919028.34	1058336.62	626626.627	791938.111	650000	682000	606000	C00006	-	53-59-8	ko00480,ko00760,ko00983,ko01100,ko01240
Vitamin-B9	Vitamin B9	CoEnzyme and vitamins	442.2	295.1	441.139683	Positive	[M+H]+	C19H19N7O6	112710.318	161507.128	164092.277	123419.627	62856.0204	82793.5223	240441.466	208208.208	75732.899	123000	121000	103000	C00504	HMDB0000121	59-30-3	ko00670,ko00790,ko01100,ko01240
Medroxyprogesterone-acetate	Medroxyprogesterone acetate	CoEnzyme and vitamins	387	327	386.24571	Positive	[M+H]+	C24H34O4	N/A	N/A	N/A	N/A	N/A	N/A	N/A	N/A	N/A	3520	3570	3920	C08150	-	71-58-9	-
Pyridoxal-hydrochloride	Pyridoxal hydrochloride	CoEnzyme and vitamins	202.0277	166	203.62	Negative	[M-H]-	C8H10ClNO3	N/A	47861.5071	43129.3882	N/A	N/A	N/A	59124.9507	N/A	90187.2964	N/A	N/A	N/A	-	-	65-22-5	-
Pyridoxamine-dichlorohydrate	Pyridoxamine dichlorohydrate	CoEnzyme and vitamins	169.09	134.06	241.11	Positive	[M+H]+	C8H14Cl2N2O2	N/A	N/A	N/A	N/A	N/A	N/A	N/A	N/A	N/A	N/A	N/A	N/A	-	-	524-36-7	-
Flavin-mononucleotide	Flavin mononucleotide	CoEnzyme and vitamins	455.2	97	456.104618	Negative	[M-H]-	C17H21N4O9P	9872.28867	6904.27699	6018.05416	6140.87899	5676.68434	6680.16194	5400.07883	4104.1041	5415.30945	12800	11500	11200	C00061	HMDB0001520	146-17-8	ko00190,ko00740,ko01100,ko01240
Calcitriol	Calcitriol	CoEnzyme and vitamins	417.33	135	416.329045	Positive	[M+H]+	C27H44O3	N/A	N/A	N/A	N/A	N/A	N/A	N/A	N/A	N/A	N/A	N/A	N/A	C01673	HMDB0001903	32222-06-3	ko00100,ko01100
Biotin	Biotin	CoEnzyme and vitamins	243.3	200.4	244.088163	Negative	[M-H]-	C10H16N2O3S	32029.1912	26883.9104	30491.4744	28095.5248	19347.8688	16113.3603	10642.4911	7707.70771	10118.0782	14800	13700	15800	C00120	HMDB0000030	58-85-5	ko00780,ko01100,ko01240,ko02010
Retinoic-acid	Retinoic acid	CoEnzyme and vitamins	301.2	171	300.20893	Positive	[M+H]+	C20H28O2	N/A	N/A	N/A	N/A	N/A	N/A	N/A	N/A	N/A	2010	1500	1170	C00777	HMDB0001852	302-79-4	ko00830,ko01100
Trigonelline	Trigonelline	CoEnzyme and vitamins	138	94	137.047679	Positive	[M+H]+	C7H7NO2	N/A	N/A	N/A	N/A	N/A	N/A	N/A	N/A	N/A	3270	2630	2580	C01004	HMDB0000875	535-83-1	-
vitamin-B1	vitamin B1	CoEnzyme and vitamins	265.1111	122.0708	300.81	Positive	[M-Cl]+	C12H17ClN4OS	N/A	N/A	N/A	N/A	N/A	N/A	N/A	N/A	N/A	N/A	N/A	N/A	-	-	59-43-8	-
NADH	NADH	Dinucleotides	666.1253	428.0286	665.1247717	Positive	[M+H]+	C21H29N7O14P2	1236570.04	553971.487	842527.583	686333.534	1608721.27	1621457.49	1446590.46	1325325.33	1683631.92	475000	525000	321000	C00004	HMDB0001487	58-68-4	ko00190,ko01100,ko04020
D-Glucuronolactone	D-Glucuronolactone	Esters	175.024288	112.9	176.03209	Negative	[M-H]-	C6H8O6	N/A	N/A	N/A	N/A	N/A	N/A	N/A	N/A	N/A	12900	14400	13200	C02670	HMDB0006355	32449-92-6	ko00053,ko01100
Diethyl-malonate	Diethyl malonate	Esters	161.3	114.9	160.07356	Positive	[M+H]+	C7H12O4	N/A	N/A	N/A	N/A	N/A	N/A	N/A	N/A	N/A	15200	12800	13800	-	HMDB0029573	105-53-3	-
DL-Mevalonic-Acid-Lactone	DL-Mevalonic Acid Lactone	Esters	131	71	130.062995	Positive	[M+H]+	C6H10O3	N/A	N/A	N/A	N/A	N/A	N/A	N/A	N/A	N/A	22800	22000	22600	-	-	674-26-0	-
Methyl-dihydrojasmonate	Methyl dihydrojasmonate	Esters	227.3	181.2	226.156895	Positive	[M+H]+	C13H22O3	N/A	N/A	N/A	N/A	N/A	N/A	N/A	N/A	N/A	N/A	N/A	N/A	-	HMDB0031740	24851-98-7	-
Apigenic-acid	Apigenic acid	FFA	283.2618	247.2436	282.2558803	Positive	[M+H]+	C18H34O2	44597.6079	99592.668	48746.2387	40136.464	47731.2905	52834.0081	58730.7844	42042.042	41938.1107	68600	74000	65000	-	HMDB0002080	593-39-5	-
Octadecanedioate-(C18)	Octadecanedioate (C18)	FFA	313.2	251.2	314.24571	Negative	[M-H]-	C18H34O4	1824.4476	5926.68024	2106.31896	1270.31908	1869.96661	N/A	3153.33071	1731.73173	1374.18567	10200	10500	9080	-	HMDB0000782	871-70-5	-
Transvaccenic-Acid	Transvaccenic Acid (C18:1T)	FFA	283.2627	69.0701	282.2558803	Positive	[M+H]+	C18H34O2	N/A	N/A	N/A	N/A	N/A	N/A	N/A	N/A	N/A	N/A	N/A	N/A	C08367	HMDB0003231	693-72-1	-
Denticetic-acid	Denticetic acid	FFA	199.16	163.1	198.16198	Positive	[M+H]+	C12H22O2	N/A	N/A	N/A	N/A	N/A	N/A	N/A	N/A	N/A	N/A	N/A	N/A	-	HMDB0000529	2430-94-6	-
12-Hydroxydodecanoic-acid	12-Hydroxydodecanoic acid	FFA	215.1647446	197.153	216.172545	Negative	[M-H]-	C12H24O3	N/A	N/A	N/A	N/A	N/A	N/A	N/A	N/A	N/A	19000	19700	19900	C08317	HMDB0002059	505-95-3	-
Docosaenoic-acid(cis-13)	Docosaenoic acid (cis-13)	FFA	339.2669	339.2691	338.3184806	Positive	[M+H]+	C22H42O2	N/A	N/A	N/A	N/A	N/A	N/A	N/A	N/A	N/A	N/A	N/A	N/A	C08316	HMDB0002068	112-86-7	ko01040
12-Hydroxyoleic-acid	12-Hydroxyoleic acid	FFA	297.24	183.1	298.250795	Negative	[M-H]-	C18H34O3	1864.99088	898.167006	633.901705	937.186434	958.554312	2712.55061	869.136776	696.696697	592.42671	34100	35500	32200	C08365	HMDB0034297	141-22-0	-
1-monopalmitoylglycerol	1-monopalmitoylglycerol	FFA	331.284	95.08	330.27701	Positive	[M+H]+	C19H38O4	12548145.1	10549898.2	8224674.02	11418824	13789039.5	16052631.6	13322822.2	8968968.97	13232899	5100000	3530000	5000000	-	-	542-44-9	-
10Z-Heptadecenoic-acid	10Z-Heptadecenoic acid	FFA	269.2475	269.24	268.24023	Positive	[M+H]+	C17H32O2	N/A	N/A	N/A	N/A	N/A	N/A	N/A	N/A	N/A	3780	3950	2400	-	HMDB0060038	29743-97-3	-
Hexadecanedioic-acid	Hexadecanedioic acid	FFA	285.2	285.2	286.21441	Negative	[M-H]-	C16H30O4	N/A	N/A	N/A	N/A	N/A	N/A	N/A	N/A	N/A	7190	7170	7120	C19615	HMDB0000672	505-54-4	ko01100
2-Hydroxyhexadecanoic-acid	2-Hydroxyhexadecanoic acid	FFA	271.2	271.2	272.235145	Negative	[M-H]-	C16H32O3	636.529495	2057.02648	918.756269	802.72928	689.451974	1008.09717	1476.15294	1101.1011	969.055375	2620	2740	2770	-	HMDB0031057	764-67-0	-
cis-10-Nonadecenoic-acid	cis-10-Nonadecenoic acid	Fatty acids	297.2776	69.0696	296.2715304	Positive	[M+H]+	C19H36O2	N/A	N/A	N/A	N/A	N/A	N/A	N/A	N/A	N/A	N/A	N/A	N/A	-	HMDB0013622	73033-09-7	-
Arachidonoyl-ethanolamide	Arachidonoyl ethanolamide	Fatty acyl	348.2898	287.237	347.2824294	Positive	[M+H]+	C22H37NO2	508.818163	407.331976	292.878636	256.873369	50.2848163	63.562753	228.616476	153.553554	44.3811075	7930	8250	6350	C11695	HMDB0004080	94421-68-8	ko04080,ko04361
Oleoylethanolamide	Oleoylethanolamide	Fatty acyl	326.3061	62.0621	325.2980795	Positive	[M+H]+	C20H39NO2	35.2726536	31.7718941	20.4613842	27.0921132	4.79277156	8.62348178	41.1903823	18.6986987	5.10993485	10300	10100	7310	-	HMDB0002088	111-58-0	-
Lumichrome	Lumichrome	Heterocyclic compounds	241.0725756	198	242.080376	Negative	[M-H]-	C12H10N4O2	6750.45611	5947.04684	5817.45236	4615.69336	2435.67079	2813.76518	15530.1537	11651.6517	2992.67101	11800	12600	11300	C01727	-	1086-80-2	ko00740
2-Piperidone	2-Piperidone	Heterocyclic compounds	100.1	56	99.068414	Positive	[M+H]+	C5H9NO	212.85222	238.289206	122.367101	208.709613	N/A	N/A	3035.0808	1553.55355	N/A	3140	3220	3180	-	HMDB0011749	675-20-7	-
PYRROLIDINE	PYRROLIDINE	Heterocyclic compounds	72.3	55.3	71.073499	Positive	[M+H]+	C4H9N	N/A	N/A	N/A	N/A	N/A	N/A	N/A	N/A	N/A	N/A	N/A	N/A	-	HMDB0031641	123-75-1	-
L-Pipecolic-Acid	L-Pipecolic Acid	Heterocyclic compounds	130	84	129.078979	Positive	[M+H]+	C6H11NO2	N/A	N/A	N/A	N/A	N/A	N/A	N/A	N/A	N/A	17200	13000	10000	C00408	HMDB0000716	3105-95-1	ko00310,ko01100
Piperine	Piperine	Heterocyclic compounds	286.15	201.06	285.136494	Positive	[M+H]+	C17H19NO3	N/A	N/A	N/A	N/A	N/A	N/A	N/A	N/A	N/A	5140	5220	4890	C03882	HMDB0029377	94-62-2	-
Thiamine-Monophosphate	Thiamine Monophosphate	Heterocyclic compounds	345	122.2	345.078638	Positive	[M]+	C12H18N4O4PS	9568.21407	8737.27088	8264.79438	7003.81296	5362.40424	6740.89069	5735.12022	4244.24424	6840.39088	6930	6710	6440	C01081	HMDB0002666	273724-21-3	ko00730,ko01100,ko01240
Caffeione	Caffeione	Heterocyclic compounds	195.09	138.07	194.080376	Positive	[M+H]+	C8H10N4O2	N/A	N/A	N/A	N/A	N/A	N/A	N/A	N/A	N/A	8980	9240	8800	C07481	HMDB0001847	1958-8-2	ko00232,ko01100
Quinolinic-Acid	Quinolinic Acid	Heterocyclic compounds	166.014034	122	167.021859	Negative	[M-H]-	C7H5NO4	N/A	N/A	N/A	N/A	N/A	N/A	940.086717	N/A	N/A	1180	1570	1320	C03722	HMDB0000232	89-00-9	ko00380,ko00410,ko00760,ko01100,ko01240
1H-pyrrole	1H-pyrrole	Heterocyclic compounds	68	68	67.042199	Positive	[M+H]+	C4H5N	N/A	N/A	N/A	N/A	N/A	N/A	2542.37288	2602.6026	N/A	3320	2950	3870	C19907	HMDB0035924	109-97-7	-
Pyromucic-acid	Pyromucic acid	Heterocyclic compounds	111.01	67.02	112.016045	Negative	[M-H]-	C5H4O3	N/A	N/A	N/A	N/A	N/A	N/A	N/A	N/A	N/A	12800	14000	12400	C01546	HMDB0000617	88-14-2	ko01100
PYRROLE-2-CARBOXYLIC-ACID	PYRROLE-2-CARBOXYLIC ACID	Heterocyclic compounds	112.0393	68	111.032029	Positive	[M+H]+	C5H5NO2	1717.00791	1073.31976	1652.95888	646.19707	997.839324	1516.19433	3035.0808	2942.94294	1781.35179	2920	2790	3360	C05942	HMDB0004230	634-97-9	ko00470
Dehydroepiandrsterone	Dehydroepiandrsterone	Hormones and hormone related compunds	367.1	97.1	368.165745	Negative	[M-H]-	C19H28O5S	N/A	N/A	N/A	N/A	N/A	N/A	N/A	N/A	N/A	9600	8000	8670	C04555	HMDB0001032	651-48-9	ko01100
7a,27-Dihydroxycholesterol	7a,27-Dihydroxycholesterol	Hormones and hormone related compunds	401.3	383.3	418.344695	Positive	[M+H-H2O]+	C27H46O3	N/A	N/A	N/A	N/A	N/A	N/A	N/A	N/A	N/A	N/A	N/A	N/A	C06341	HMDB0006281	4725-24-0	-
20alpha-Hydroxycholesterol	20alpha-Hydroxycholesterol	Hormones and hormone related compunds	385.3	367.3	402.34978	Positive	[M+H-H2O]+	C27H46O2	N/A	N/A	N/A	N/A	N/A	N/A	N/A	N/A	N/A	24100	20300	18600	C05500	HMDB0006283	516-72-3	ko01100
3,3',5-Triiodo-L-Thyronine	3,3',5-Triiodo-L-Thyronine	Hormones and hormone related compunds	649.7822729	632.7	650.790074	Negative	[M-H]-	C15H12I3NO4	N/A	N/A	N/A	N/A	N/A	N/A	N/A	N/A	N/A	8540	9290	8230	C02465	HMDB0000265	6893-2-3	ko00350,ko01100,ko04080
Allopregnanolone	Allopregnanolone	Hormones and hormone related compunds	319.264292	189.16	318.25588	Positive	[M+H]+	C21H34O2	N/A	N/A	N/A	N/A	N/A	N/A	N/A	N/A	N/A	33800	28700	25000	C13712	HMDB0001449	516-54-1	-
7-Ketocholesterol	7-Ketocholesterol	Hormones and hormone related compunds	401.2	383.3	400.33413	Positive	[M+H]+	C27H44O2	N/A	N/A	N/A	N/A	N/A	N/A	N/A	N/A	N/A	40300	34000	24900	-	HMDB0000501	566-28-9	-
7-Hydroxy-cholesten-3-one	7-Hydroxy-cholesten-3-one	Hormones and hormone related compunds	383.3	383.3	400.33413	Positive	[M+H-H2O]+	C27H44O2	N/A	N/A	N/A	N/A	N/A	N/A	N/A	N/A	N/A	N/A	N/A	N/A	C05455	HMDB0001993	3862-25-7	ko01100
Metanephrine	Metanephrine	Hormones and hormone related compunds	198.1	120.2	197.105194	Positive	[M+H]+	C10H15NO3	N/A	N/A	N/A	N/A	N/A	N/A	N/A	N/A	N/A	55200	53300	49800	C05588	HMDB0004063	5001-33-2	ko00350,ko01100
7alpha,25-Dihydroxycholesterol	7alpha,25-Dihydroxycholesterol	Hormones and hormone related compunds	401.3	401.3	418.344695	Positive	[M+H-H2O]+	C27H46O3	N/A	N/A	N/A	N/A	N/A	N/A	N/A	N/A	N/A	N/A	N/A	N/A	C15520	HMDB0006280	64907-22-8	-
3,5-Diiodo-L-Thyronine	3,5-Diiodo-L-Thyronine	Hormones and hormone related compunds	523	126.8	524.893419	Negative	[M-H]-	C15H13I2NO4	N/A	N/A	N/A	N/A	N/A	N/A	N/A	N/A	N/A	N/A	N/A	N/A	-	-	1041-01-6	-
24-Hydroxycholesterol	24-Hydroxycholesterol	Hormones and hormone related compunds	385.3	367.3	402.34978	Positive	[M+H-H2O]+	C27H46O2	N/A	N/A	N/A	N/A	N/A	N/A	N/A	N/A	N/A	43400	37300	35200	C13550	HMDB0001419	474-73-7	-
Pregnanediol	Pregnanediol	Hormones and hormone related compunds	303.3	285.3	320.27153	Positive	[M+H-H2O]+	C21H36O2	N/A	N/A	N/A	N/A	N/A	N/A	N/A	N/A	N/A	43500	41500	36600	C05484	HMDB0004025	80-92-2	ko01100
Androstenedione	Androstenedione	Hormones and hormone related compunds	287.19328	97	286.19328	Positive	[M+H]+	C19H26O2	N/A	N/A	N/A	N/A	N/A	N/A	N/A	N/A	N/A	7650	7410	7530	C00280	HMDB0000053	1963-5-8	ko01100
Progesterone	Progesterone	Hormones and hormone related compunds	315.2245802	97.1	314.22458	Positive	[M+H]+	C21H30O2	N/A	N/A	N/A	N/A	N/A	N/A	N/A	N/A	N/A	6540	6410	6660	C00410	HMDB0001830	57-83-0	ko01100,ko04080
3beta-Hydroxy-5-cholestenoate	3beta-Hydroxy-5-cholestenoate	Hormones and hormone related compunds	415.3	415.3	416.329045	Negative	[M-H]-	C27H44O3	N/A	N/A	N/A	N/A	N/A	N/A	N/A	N/A	N/A	1300	1610	883	-	HMDB0012453	6561-58-6	-
L-Phenylephrine	L-Phenylephrine	Hormones and hormone related compunds	168	135	167.094629	Positive	[M+H]+	C9H13NO2	N/A	N/A	N/A	N/A	N/A	N/A	N/A	N/A	N/A	372	352	415	-	-	61-76-7	-
Dehydroepiandrosterone	Dehydroepiandrosterone	Hormones and hormone related compunds	271.20893	271.20893	288.20893	Positive	[M+H-H2O]+	C19H28O2	N/A	N/A	N/A	N/A	N/A	N/A	N/A	N/A	N/A	13500	13100	11100	C01227	HMDB0000077	53-43-0	ko01100
5beta-Androsterone	5beta-Androsterone	Hormones and hormone related compunds	273.22458	273.22458	290.22458	Positive	[M+H-H2O]+	C19H30O2	N/A	N/A	N/A	N/A	N/A	N/A	N/A	N/A	N/A	12200	11500	10800	C04373	HMDB0000490	53-42-9	-
Androsterone	Androsterone	Hormones and hormone related compunds	273.22458	273.22458	290.22458	Positive	[M+H-H2O]+	C19H30O2	N/A	N/A	N/A	N/A	N/A	N/A	N/A	N/A	N/A	8630	8840	8560	C00523	HMDB0000031	53-41-8	ko01100
Dihydrotestosterone	Dihydrotestosterone	Hormones and hormone related compunds	291.3	255.2	290.22458	Positive	[M+H]+	C19H30O2	N/A	N/A	N/A	N/A	N/A	N/A	N/A	N/A	N/A	8940	9570	9130	C03917	HMDB0002961	521-18-6	-
Testosterone	Testosterone	Hormones and hormone related compunds	289.20893	97.2	288.20893	Positive	[M+H]+	C19H28O2	32.434624	32.1792261	37.9137412	26.2893839	24.9459831	29.3522267	13.4213638	16.4764765	13.3143322	10500	11100	10300	C00535	HMDB0000234	58-22-0	ko01100
11-Hydroxyandrosterone	11-Hydroxyandrosterone	Hormones and hormone related compunds	271.220893	271.2	306.219495	Positive	[M+H-2H2O]+	C19H30O3	N/A	N/A	N/A	N/A	N/A	N/A	N/A	N/A	N/A	7880	7090	7440	C14606	HMDB0002984	57-61-4	-
Thyroxine	Thyroxine	Hormones and hormone related compunds	777.694554	731.4	776.686729	Positive	[M+H]+	C15H11I4NO4	N/A	N/A	N/A	N/A	N/A	N/A	N/A	N/A	N/A	6950	6650	7180	C01829	HMDB0000248	51-48-9	ko00350,ko01100,ko04080
rac-Normetanephrine-Hydrochloride	rac Normetanephrine Hydrochloride	Hormones and hormone related compunds	184.097	121.067	219.66	Positive	[M-HCl+H]+	C9H14ClNO3	356780.864	193075.356	302908.726	212723.259	396778.629	269230.769	344895.546	438438.438	366449.511	157000	134000	151000	-	-	1011-74-1	-
Melatonin	Melatonin	Hormones and hormone related compunds	233.129003	174.2	232.121178	Positive	[M+H]+	C13H16N2O2	N/A	N/A	N/A	N/A	N/A	N/A	N/A	N/A	N/A	1320	1360	1360	C01598	HMDB0001389	73-31-4	ko00380,ko01100,ko04080
Hydroxyecdysone	Hydroxyecdysone	Hormones and hormone related compunds	481.3188021	165.12	480.308705	Positive	[M+H]+	C27H44O7	N/A	N/A	N/A	N/A	N/A	N/A	N/A	N/A	N/A	75900	50300	63900	-	HMDB0030180	5289-74-7	-
6-hydroxy-melatonin	6-hydroxy melatonin	Hormones and hormone related compunds	247.1	160.1	248.116093	Negative	[M-H]-	C13H16N2O3	N/A	N/A	N/A	N/A	N/A	N/A	N/A	N/A	N/A	207	269	213	C05643	HMDB0004081	2208-41-5	ko00380
Cortisone	Cortisone	Hormones and hormone related compunds	361.2	163	360.193675	Positive	[M+H]+	C21H28O5	N/A	N/A	N/A	N/A	N/A	N/A	N/A	N/A	N/A	6480	6400	6190	C00762	HMDB0002802	1953-6-5	ko01100
17a-Hydroxyprogesterone	17a-Hydroxyprogesterone	Hormones and hormone related compunds	331.2	109	330.219495	Positive	[M+H]+	C21H30O3	N/A	N/A	N/A	N/A	N/A	N/A	N/A	N/A	N/A	8590	8710	8190	C01176	HMDB0000374	68-96-2	ko01100
L-Thyronine	L-Thyronine	Hormones and hormone related compunds	274.1085	119.0749	273.100109	Positive	[M+H]+	C15H15NO4	N/A	N/A	N/A	N/A	N/A	N/A	N/A	N/A	N/A	13000	13600	13100	-	HMDB0000667	1596-67-4	-
Epinephrine	Epinephrine	Hormones and hormone related compunds	184.097369	166.1	183.089544	Positive	[M+H]+	C9H13NO3	14311.7778	10285.1324	11113.34	N/A	3555.29366	4817.81377	12830.1143	12012.012	2646.5798	9680	9010	9790	C00788	HMDB0000068	51-43-4(1011-74-1)	ko00350,ko01100,ko04080
11-Ketoetiocholanolone	11-Ketoetiocholanolone	Hormones and hormone related compunds	287.2	287.2	304.203845	Positive	[M+H-H2O]+	C19H28O3	N/A	N/A	N/A	N/A	N/A	N/A	N/A	N/A	N/A	4870	4520	5250	C14552	HMDB0006031	739-27-5	-
Androstanedione	Androstanedione	Hormones and hormone related compunds	289.20893	253.5	288.20893	Positive	[M+H]+	C19H28O2	N/A	N/A	N/A	N/A	N/A	N/A	N/A	N/A	N/A	7470	7770	6810	C00674	HMDB0000899	846-46-8	ko01100
11-Dehydrocorticosterone	11-Dehydrocorticosterone	Hormones and hormone related compunds	345.3	121.1	344.19876	Positive	[M+H]+	C21H28O4	N/A	N/A	N/A	N/A	N/A	N/A	N/A	N/A	N/A	5800	5480	5650	C05490	HMDB0004029	72-23-1	-
5alpha-Pregnane-3,20-dione	5alpha-Pregnane-3,20-dione	Hormones and hormone related compunds	317.3	281.3	316.24023	Positive	[M+H]+	C21H32O2	N/A	N/A	N/A	N/A	N/A	N/A	N/A	N/A	N/A	8910	8560	8390	C03681	HMDB0003759	566-65-4	-
17alpha-Hydroxypregnenolone	17alpha-Hydroxypregnenolone	Hormones and hormone related compunds	297.3	297.3	332.235145	Positive	[M+H-2H2O]+	C21H32O3	N/A	N/A	N/A	N/A	N/A	N/A	N/A	N/A	N/A	5070	4760	6210	C05138	HMDB0000363	387-79-1	ko01100
Pregnenolone	Pregnenolone	Hormones and hormone related compunds	299.2	299.2	316.24023	Positive	[M+H-H2O]+	C21H32O2	N/A	N/A	N/A	N/A	N/A	N/A	N/A	N/A	N/A	N/A	N/A	N/A	C01953	HMDB0000253	145-13-1	ko01100
2-Hydroxy-Estrone	2-Hydroxy Estrone	Hormones and hormone related compunds	287.37	269.37	286.156895	Positive	[M+H]+	C18H22O3	N/A	N/A	N/A	N/A	N/A	N/A	N/A	N/A	N/A	7670	6380	6520	C05298	HMDB0000343	362-06-1	-
4-Methoxy-Estrone	4-Methoxy Estrone	Hormones and hormone related compunds	301.39	283.39	300.172545	Positive	[M+H]+	C19H24O3	N/A	N/A	N/A	N/A	N/A	N/A	N/A	N/A	N/A	6210	6360	6770	-	-	58562-33-7	-
2-Methoxy-Estrone	2-Methoxy Estrone	Hormones and hormone related compunds	301.39	283.39	300.172545	Positive	[M+H]+	C19H24O3	N/A	N/A	N/A	N/A	N/A	N/A	N/A	N/A	N/A	5170	6310	6100	C05299	HMDB0000010	362-08-3	-
Cortisol	Cortisol	Hormones and hormone related compunds	363.2	345	362.209325	Positive	[M+H]+	C21H30O5	N/A	N/A	N/A	N/A	N/A	N/A	N/A	N/A	N/A	13500	12900	11900	C00735	HMDB0000063	50-23-7	ko01100,ko04080
17alpha-Ethinylestradiol	17alpha-Ethinylestradiol	Hormones and hormone related compunds	279.3	107.2	296.17763	Positive	[M+H-H2O]+	C20H24O2	N/A	N/A	N/A	N/A	150.265174	N/A	338.983051	200	342.019544	6050	6640	6400	C07534	HMDB0001926	57-63-6	-
16alpha-Hydroxy-Estrone	16alpha-Hydroxy Estrone	Hormones and hormone related compunds	287.37	133	286.156895	Positive	[M+H]+	C18H22O3	N/A	N/A	N/A	N/A	N/A	N/A	N/A	N/A	N/A	3910	5690	4190	C05300	HMDB0000335	566-76-7	ko01100
Estrone	Estrone	Hormones and hormone related compunds	271.3	271.3	270.16198	Positive	[M+H]+	C18H22O2	N/A	N/A	N/A	N/A	N/A	N/A	N/A	N/A	N/A	10400	11500	11000	C00468	HMDB0000145	53-16-7	ko01100
17a-Estradiol	17a-Estradiol	Hormones and hormone related compunds	255.3	255.3	272.17763	Positive	[M+H-H2O]+	C18H24O2	N/A	1004.07332	N/A	N/A	N/A	N/A	N/A	N/A	N/A	8970	8680	8360	C02537	HMDB0000429	57-91-0	-
17beta-Estradiol	17beta-Estradiol	Hormones and hormone related compunds	255.3	255.3	272.17763	Positive	[M+H-H2O]+	C18H24O2	N/A	N/A	N/A	N/A	N/A	N/A	N/A	N/A	N/A	4820	4240	5160	C00951	HMDB0000151	50-28-2	ko01100
Aldosterone	Aldosterone	Hormones and hormone related compunds	361.4	343.3	360.193675	Positive	[M+H]+	C21H28O5	N/A	N/A	N/A	N/A	N/A	N/A	N/A	N/A	N/A	N/A	N/A	N/A	C01780	HMDB0000037	52-39-1	ko01100
Cortexolone	Cortexolone	Hormones and hormone related compunds	347.3	109.2	346.21441	Positive	[M+H]+	C21H30O4	N/A	N/A	N/A	N/A	N/A	N/A	N/A	N/A	N/A	6810	6460	7400	C05488	HMDB0000015	152-58-9	ko01100
Corticosterone	Corticosterone	Hormones and hormone related compunds	347.2	121.1	346.21441	Positive	[M+H]+	C21H30O4	N/A	N/A	744.232698	770.620108	1369.08269	1848.17814	N/A	N/A	1009.77199	8760	10400	10300	C02140	HMDB0001547	50-22-6	ko01100
Deoxycorticosterone	Deoxycorticosterone	Hormones and hormone related compunds	331.3	97	330.219495	Positive	[M+H]+	C21H30O3	N/A	N/A	N/A	N/A	N/A	N/A	N/A	N/A	N/A	5740	5710	5990	C03205	HMDB0000016	64-85-7	ko01100
Indole-3-Carboxaldehyde	Indole-3-Carboxaldehyde	Indole and Its derivatives	146.060589	118.1	145.052764	Positive	[M+H]+	C9H7NO	1175.75512	1219.95927	976.930792	577.965081	821.056767	1004.04858	3173.03902	1939.93994	2666.93811	11600	12000	11800	C08493	HMDB0029737	487-89-8	-
3-Indolebutyric-Acid	3-Indolebutyric Acid	Indole and Its derivatives	204.1	186	203.094629	Positive	[M+H]+	C12H13NO2	N/A	N/A	N/A	N/A	N/A	N/A	N/A	N/A	N/A	2240	2570	2170	C11284	HMDB0002096	133-32-4	-
Indolelactic-acid	Indolelactic acid	Indole and Its derivatives	206.1	118.1	205.073894	Positive	[M+H]+	C11H11NO3	3851.6116	3075.35642	2627.88365	1910.49569	1168.72913	1244.93927	25423.7288	21421.4214	3501.62866	N/A	N/A	N/A	C02043	HMDB0000671	1821-52-9	-
2-indolecarboxylic-acid	2-indolecarboxylic acid	Indole and Its derivatives	162.1	144	161.047679	Positive	[M+H]+	C9H7NO2	N/A	N/A	N/A	N/A	N/A	N/A	N/A	N/A	N/A	8820	6650	9770	-	HMDB0002285	1477-50-5	-
3-Methyloxindole	3-Methyloxindole	Indole and Its derivatives	148.0759	130.0651	147.068414	Positive	[M+H]+	C9H9NO	N/A	N/A	N/A	N/A	N/A	35.6275304	88.2932598	84.4844845	72.8827362	715	684	746	-	-	1504-06-9	-
5-Hydroxyindoleacetic-Acid	5-Hydroxyindoleacetic Acid	Indole and Its derivatives	192.066069	146	191.058244	Positive	[M+H]+	C10H9NO3	N/A	N/A	N/A	N/A	N/A	N/A	N/A	N/A	N/A	13300	19200	16700	C05635	HMDB0000763	54-16-0	ko00380,ko01100
5,6-Dihydroxyindole-2-Carboxylic-Acid	5,6-Dihydroxyindole-2-Carboxylic Acid	Indole and Its derivatives	192	148	193.037509	Negative	[M-H]-	C9H7NO4	N/A	N/A	N/A	N/A	N/A	N/A	N/A	N/A	N/A	N/A	N/A	N/A	C04185	HMDB0001253	4790-8-3	ko00350,ko01100
5-Methoxyindole-3-Acetic-Acid	5-Methoxyindole-3-Acetic Acid	Indole and Its derivatives	206.1	117	205.073894	Positive	[M+H]+	C11H11NO3	N/A	N/A	N/A	N/A	N/A	N/A	N/A	N/A	N/A	N/A	N/A	N/A	C05660	HMDB0004096	3471-31-6	ko00380
Indole-3-carboxylic-acid	Indole-3-carboxylic acid	Indole and Its derivatives	162.06	144.04	161.047679	Positive	[M+H]+	C9H7NO2	N/A	N/A	936.810431	N/A	752.307995	813.765182	4000.78833	2802.8028	2015.47231	N/A	N/A	N/A	C19837	HMDB0003320	771-50-6	-
Tryptophol	Tryptophol	Indole and Its derivatives	162.1	144.1	161.084064	Positive	[M+H]+	C10H11NO	N/A	N/A	N/A	N/A	N/A	N/A	N/A	N/A	N/A	N/A	N/A	N/A	C00955	HMDB0003447	526-55-6	ko00380
Indole-3-acetamide	Indole-3-acetamide	Indole and Its derivatives	173.2	130	174.079313	Negative	[M-H]-	C10H10N2O	N/A	N/A	N/A	N/A	N/A	N/A	N/A	N/A	N/A	2080	1820	1610	C02693	HMDB0029739	879-37-8	ko00380,ko01100
Indole-3-glyoxylic-acid	Indole-3-glyoxylic acid	Indole and Its derivatives	190	144.1	189.042594	Positive	[M+H]+	C10H7NO3	677.072775	621.181263	722.166499	365.241822	143.586722	182.186235	6286.95309	4184.18418	720.684039	6280	6110	5900	-	-	1477-49-2	-
beta-indole-3-acetic-acid	beta-indole-3-acetic acid	Indole and Its derivatives	176	130.1	175.063329	Positive	[M+H]+	C10H9NO2	7905.93959	8513.23829	7963.89168	6943.60827	19190.7287	17388.664	71344.1072	76276.2763	54153.0945	14400	14100	15000	C00954	HMDB0000197	87-51-4	ko00380,ko01100
Methyl-indole-3-acetate	Methyl indole-3-acetate	Indole and Its derivatives	188.07	128.05	189.078979	Negative	[M-H]-	C11H11NO2	N/A	N/A	N/A	N/A	N/A	N/A	N/A	N/A	N/A	8440	9790	6650	-	HMDB0029738	1912-33-0	-
Equol	Equol	Isoflavonoids	243.1019	133.0643	242.0942943	Positive	[M+H]+	C15H14O3	N/A	N/A	N/A	N/A	N/A	N/A	N/A	N/A	N/A	4000	4380	3040	C14131	HMDB0002209	531-95-3	ko01100
Choline-alfoscerate	Choline alfoscerate	LPC	258.11	104	257.102826	Positive	[M+H]+	C8H20NO6P	1295357.79	1095723.01	976930.792	1051575.36	1190335.89	1230769.23	928261.726	1095095.1	1095276.87	439000	419000	400000	C00670	HMDB0000086	28319-77-9	ko00564,ko00565
1-Palmitoyl-sn-glycero-3-phosphocholine	1-Palmitoyl-sn-glycero-3-phosphocholine	LPC	496.35	104.12	495.332491	Positive	[M+H]+	C24H50NO7P	3243.4624	3849.28717	3069.20762	3210.91712	3928.50128	4230.76923	1470.24044	1161.16116	1964.57655	1410	1470	1380	C04230	HMDB0010382	17364-16-8	ko00564
1-Stearoyl-sn-glycero-3-phosphocholine	1-Stearoyl-sn-glycero-3-phosphocholine	LPC	524.37	184.07	523.363791	Positive	[M+H]+	C26H54NO7P	90006.0815	71486.7617	62788.3651	56793.0965	49499.1161	46761.1336	41190.3823	36636.6366	33998.3713	6040	4370	4350	C04230	HMDB0010384	19420-57-6	ko00564
1-Myristoyl-sn-glycero-3-phosphocholine	1-Myristoyl-sn-glycero-3-phosphocholine	LPC	468.3	184	467.301191	Positive	[M+H]+	C22H46NO7P	14636.1241	21384.9287	14483.4504	12703.1908	9899.82322	16801.6194	5321.24557	4744.74474	5924.2671	5160	5210	5040	-	HMDB0010379	20559-16-4	-
Palmitoyl-ethanolamide	Palmitoyl ethanolamide	LPE	300.29	62.06	299.282429	Positive	[M+H]+	C18H37NO2	23.1096696	25.0509165	13.4202608	12.6831226	6.91416225	11.0323887	21.6791486	9.20920921	5.06921824	10800	11100	8800	C16512	HMDB0002100	544-31-0	ko04080
1-hexadecanoyl-sn-glycero-3-phosphoethanolamine	1-hexadecanoyl-sn-glycero-3-phosphoethanolamine	LPE	454.29336	313.286	453.285541	Positive	[M+H]+	C21H44NO7P	24325.968	33197.556	23069.2076	35520.7706	43999.2143	84008.0972	18348.443	10610.6106	19421.8241	18200	18200	17600	-	HMDB0011503	53862-35-4	-
Phosphorylethanolamine	Phosphorylethanolamine	LPE	139.8	78.9	141.019096	Negative	[M-H]-	C2H8NO4P	199675.654	171894.094	154463.39	133654.425	84462.7775	120647.773	260149.783	206206.206	119096.091	107000	100000	100000	C00346	HMDB0000224	1071-23-4	ko00563,ko00564,ko00600,ko01100
2'-O-methyladenosine	2'-O-methyladenosine	Nucleotide and Its metabolomics	282.1	136.1	281.112405	Positive	[M+H]+	C11H15N5O4	29.7993108	38.9002037	27.0812437	47.3610275	15.1640149	17.0242915	33.1099724	22.4224224	10.8306189	3110	3250	3120	C04779	HMDB0004326	2140-79-6	-
Isocytosine	Isocytosine	Nucleotide and Its metabolomics	112	95	111.043262	Positive	[M+H]+	C4H5N3O	N/A	N/A	N/A	N/A	N/A	N/A	N/A	99.0990991	N/A	5280	4980	4830	-	-	108-53-2	-
Dihydrothymine	Dihydrothymine	Nucleotide and Its metabolomics	129.0659	86	128.058578	Positive	[M+H]+	C5H8N2O2	N/A	N/A	N/A	N/A	N/A	N/A	N/A	N/A	N/A	7360	6990	7380	C00906	HMDB0000079	696-04-8	-
cGMP	cGMP	Nucleotide and Its metabolomics	346.14	152.12	345.047437	Positive	[M+H]+	C10H12N5O7P	543.279951	515.274949	463.390171	497.692153	577.489688	704.453441	467.087111	498.498498	596.498371	9530	9790	9380	C00942	HMDB0001314	7665-99-8	ko00230,ko01100
Dihydrouracil	Dihydrouracil	Nucleotide and Its metabolomics	115.05046	55.018	114.042928	Positive	[M+H]+	C4H6N2O2	N/A	N/A	N/A	N/A	N/A	N/A	N/A	N/A	N/A	32400	33400	31600	C00429	HMDB0000076	504-07-4	ko00240,ko00410,ko00770,ko01100
ATP	ATP	Nucleotide and Its metabolomics	506	78.9	506.995751	Negative	[M-H]-	C10H16N5O13P3	140887.898	85743.3809	64794.3831	38129.6408	88587.7038	138259.109	59913.2834	78078.0781	99755.7003	67400	48600	49600	-	HMDB0000538	56-65-5	-
9H-purine	9H-purine	Nucleotide and Its metabolomics	121.05	94.04	120.043596	Positive	[M+H]+	C5H4N4	N/A	N/A	N/A	N/A	N/A	N/A	N/A	N/A	N/A	16900	17200	15300	C15587	HMDB0001366	120-73-0	-
N6-threonylcarbamoyladenosine	N6-threonylcarbamoyladenosine	Nucleotide and Its metabolomics	413.1	281.1	412.134264	Positive	[M+H]+	C15H20N6O8	51692.6819	38492.8717	41123.3701	44150.1104	24749.558	23481.7814	54986.2042	47847.8478	23615.6352	25900	24400	24300	-	-	24719-82-2	-
Inosine-triphosphate	Inosine triphosphate	Nucleotide and Its metabolomics	508.99	137.046	507.979767	Positive	[M+H]+	C10H15N4O14P3	77437.6647	51120.1629	39117.3521	23479.8314	50481.2414	77530.3644	38825.3843	47847.8478	65960.9121	34500	25800	27400	-	HMDB0000189	35908-31-7	-
N6,N6-dimethyladenosine	N6,N6-dimethyladenosine	Nucleotide and Its metabolomics	296.1	164.1	295.128055	Positive	[M+H]+	C12H17N5O4	80.8838435	98.5743381	102.708124	73.0483644	58.9275192	65.7894737	52.0299566	27.4274274	133.346906	8040	7450	7050	C03416	-	2620-62-4	-
1-methylinosine	1-methylinosine	Nucleotide and Its metabolomics	283.1	151	282.096421	Positive	[M+H]+	C11H14N4O5	N/A	N/A	N/A	N/A	N/A	N/A	N/A	N/A	535.423453	19700	19600	14900	-	HMDB0002721	2140-73-0	-
Cytosine	Cytosine	Nucleotide and Its metabolomics	110.036	67.1	111.043262	Negative	[M-H]-	C4H5N3O	823.028583	720.977597	746.238716	563.917319	310.351601	N/A	530.153725	756.756757	578.175896	N/A	N/A	N/A	C00380	HMDB0000630	71-30-7	ko00240,ko01100,ko01232
5'-Deoxy-5'-methylthioadensine	5'-Deoxy-5'-methylthioadensine	Nucleotide and Its metabolomics	298.1	136.1	297.08956	Positive	[M+H]+	C11H15N5O3S	58990.4723	48268.8391	54764.2929	42946.0165	85444.9028	66801.6194	101694.915	103903.904	97312.7036	32100	33200	29000	C00170	HMDB0001173	2457-80-9	ko00270,ko01100
8-hydroxyadenosine	8-hydroxyadenosine	Nucleotide and Its metabolomics	284.1	152.1	283.09167	Positive	[M+H]+	C10H13N5O5	N/A	N/A	N/A	N/A	N/A	N/A	186.046512	N/A	N/A	8230	6470	6810	-	-	29851-57-8	-
5-methoxycarbonylmethyluridine	5-methoxycarbonylmethyluridine	Nucleotide and Its metabolomics	317.1	185.1	316.090668	Positive	[M+H]+	C12H16N2O8	N/A	N/A	N/A	N/A	N/A	N/A	N/A	N/A	N/A	34000	30800	28200	-	-	29428-50-0	-
2'-O-methyluridine	2'-O-methyluridine	Nucleotide and Its metabolomics	259.1	113	258.085188	Positive	[M+H]+	C10H14N2O6	7439.69187	8207.73931	7221.66499	4334.73811	12983.6967	15748.9879	42372.8814	49249.2492	67996.7427	116000	85000	111000	-	HMDB0240328	2140-76-3	-
Xanthosine	Xanthosine	Nucleotide and Its metabolomics	285.1	153	284.075686	Positive	[M+H]+	C10H12N4O6	61828.5019	36863.5438	45135.4062	40939.1933	41642.1135	32388.664	39613.717	44644.6446	29519.544	N/A	N/A	N/A	C01762	HMDB0000299	146-80-5	ko00230,ko00232,ko01100,ko01232,ko02010
5-methylcytidine	5-methylcytidine	Nucleotide and Its metabolomics	258.1	126.1	257.101172	Positive	[M+H]+	C10H15N3O5	N/A	10.7535642	N/A	N/A	N/A	N/A	N/A	N/A	N/A	36000	25600	24800	-	HMDB0000982	2140-61-6	-
5-methoxycarbonylmethyl-2-thiouridine	5-methoxycarbonylmethyl-2-thiouridine	Nucleotide and Its metabolomics	333.1	201	332.067823	Positive	[M+H]+	C12H16N2O7S	N/A	N/A	N/A	N/A	N/A	N/A	N/A	N/A	N/A	11800	9610	7450	-	-	20299-15-4	-
7-methylguanosine	7-methylguanosine	Nucleotide and Its metabolomics	298.1	166.1	297.10732	Positive	[M+H]+	C11H15N5O5	N/A	N/A	74.6238716	54.9869556	33.785111	58.5020243	N/A	N/A	166.327362	18500	15400	16300	C20674	HMDB0001107	20244-86-4	-
N6-methyl-2'-deoxyadenosine	N6-methyl-2'-deoxyadenosine	Nucleotide and Its metabolomics	266.3	150.2	265.11749	Positive	[M+H]+	C11H15N5O3	N/A	N/A	N/A	N/A	N/A	N/A	N/A	N/A	81433.2248	N/A	N/A	N/A	C03795	-	2002-35-9	-
5-hydroxymethylcytidine	5-hydroxymethylcytidine	Nucleotide and Its metabolomics	274.1	142.1	273.096087	Positive	[M+H]+	C10H15N3O6	N/A	N/A	N/A	N/A	N/A	N/A	N/A	N/A	N/A	15700	12800	12600	C03997	-	19235-17-7	ko00240
5-formyl-2'-O-methylcytidine	5-formyl-2'-O-methylcytidine	Nucleotide and Its metabolomics	286.1	140	285.096087	Positive	[M+H]+	C11H15N3O6	N/A	N/A	N/A	N/A	N/A	N/A	N/A	N/A	N/A	87600	79400	82800	-	-	176858-79-0	-
6-methyluridine	6-methyluridine	Nucleotide and Its metabolomics	259.092	127.05	258.085188	Positive	[M+H]+	C10H14N2O6	N/A	N/A	N/A	N/A	N/A	N/A	N/A	N/A	N/A	N/A	N/A	N/A	-	-	16710-13-7	-
1-methyladenosine	1-methyladenosine	Nucleotide and Its metabolomics	282.1	150.1	281.112405	Positive	[M+H]+	C11H15N5O4	22.7042368	10.2240326	13.8615848	0.762592816	17.1675506	15.9109312	142.491131	116.716717	480.456026	2990	2530	2460	C02494	HMDB0003331	15763-06-1	-
5-formylcytidine	5-formylcytidine	Nucleotide and Its metabolomics	272.1	140	271.080437	Positive	[M+H]+	C10H13N3O6	2655.58484	1433.80855	2146.43932	774.633755	316.244353	546.558704	1166.73236	N/A	960.912052	98600	93700	87000	-	-	148608-53-1	-
4-thiouridine	4-thiouridine	Nucleotide and Its metabolomics	261.1	129	260.046693	Positive	[M+H]+	C9H12N2O5S	N/A	N/A	N/A	N/A	N/A	N/A	N/A	N/A	N/A	N/A	N/A	N/A	-	-	13957-31-8	-
1-methylpseudouridine	1-methylpseudouridine	Nucleotide and Its metabolomics	259.1	139	258.085188	Positive	[M+H]+	C10H14N2O6	1794.04014	969.450102	1139.41825	513.746739	208.210568	299.595142	945.999212	846.846847	586.319218	7620	7180	7380	-	-	13860-38-3	-
2-thiocytidine	2-thiocytidine	Nucleotide and Its metabolomics	260.1	128	259.062677	Positive	[M+H]+	C9H13N3O4S	N/A	N/A	N/A	N/A	N/A	N/A	N/A	N/A	N/A	39300	43200	37700	-	-	13239-97-9	-
N4,2'-O-dimethylcytidine	N4,2'-O-dimethylcytidine	Nucleotide and Its metabolomics	272.124	126.066	271.116822	Positive	[M+H]+	C11H17N3O5	N/A	N/A	N/A	N/A	N/A	N/A	199.054001	N/A	N/A	39100	37100	37900	-	-	13048-95-8	-
5-iodocytidine	5-iodocytidine	Nucleotide and Its metabolomics	370	238	368.982177	Positive	[M+H]+	C9H12IN3O5	N/A	N/A	N/A	N/A	N/A	N/A	N/A	N/A	N/A	41300	35800	40000	-	-	1147-23-5	-
2-thio-2'-O-methyluridine	2-thio-2'-O-methyluridine	Nucleotide and Its metabolomics	275.1	129	274.062343	Positive	[M+H]+	C10H14N2O5S	N/A	N/A	N/A	N/A	N/A	N/A	N/A	N/A	N/A	32200	28600	28200	-	-	113886-72-9	-
N4-acetyl-2'-O-methylcytidine	N4-acetyl-2'-O-methylcytidine	Nucleotide and Its metabolomics	300.1	154.1	299.111737	Positive	[M+H]+	C12H17N3O6	N/A	N/A	N/A	N/A	N/A	3097.16599	N/A	N/A	N/A	6900	6640	8470	-	-	113886-71-8	-
5,2'-O-dimethylcytidine	5,2'-O-dimethylcytidine	Nucleotide and Its metabolomics	272.1	126.1	271.116822	Positive	[M+H]+	C11H17N3O5	N/A	N/A	N/A	N/A	N/A	N/A	N/A	N/A	N/A	49800	42200	47300	-	-	113886-70-7	-
2'-O-methylguanosine	2'-O-methylguanosine	Nucleotide and Its metabolomics	298.1	152.1	297.10732	Positive	[M+H]+	C11H15N5O5	2331.2386	1855.39715	2146.43932	1151.91652	2298.17325	2712.55061	3429.24714	5045.04505	6555.37459	30000	29900	31600	-	-	2140-71-8	-
2'-O-methylcytidine	2'-O-methylcytidine	Nucleotide and Its metabolomics	258.1	112.1	257.101172	Positive	[M+H]+	C10H15N3O5	1173.72795	299.389002	818.455366	138.872165	292.673345	273.279352	321.245566	368.368368	291.123779	31600	31400	32900	-	-	2140-72-9	-
N2-methylguanosine	N2-methylguanosine	Nucleotide and Its metabolomics	298.1	166.1	297.10732	Positive	[M+H]+	C11H15N5O5	648.692479	176.171079	198.595787	161.74995	164.211353	N/A	315.333071	246.246246	191.571661	23500	17700	17900	-	HMDB0005862	2140-77-4	-
1,7-dimethyluric-acid	1,7-dimethyluric acid	Nucleotide and Its metabolomics	195	180	196.059641	Negative	[M-H]-	C7H8N4O3	N/A	N/A	N/A	N/A	N/A	N/A	N/A	N/A	N/A	12300	12700	12500	C16356	HMDB0011103	33868-03-0	ko00232,ko01100
Paraxanthine	Paraxanthine	Nucleotide and Its metabolomics	181.1	124.2	180.064726	Positive	[M+H]+	C7H8N4O2	N/A	N/A	N/A	N/A	N/A	N/A	N/A	N/A	N/A	4630	5190	5220	C13747	HMDB0001860	611-59-6	ko00232,ko01100
7-methylxanthine	7-methylxanthine	Nucleotide and Its metabolomics	167	124	166.049076	Positive	[M+H]+	C6H6N4O2	N/A	N/A	N/A	N/A	N/A	N/A	N/A	N/A	N/A	2720	2570	2570	C16353	HMDB0001991	552-62-5	ko00232,ko01100
Deoxyuridine	Deoxyuridine	Nucleotide and Its metabolomics	229.1	113.1	228.074623	Positive	[M+H]+	C9H12N2O5	4946.28015	230142.566	254764.293	274934.778	202317.816	161336.032	195309.421	224224.224	154723.127	29300	37000	40300	C00526	HMDB0000012	951-78-0	ko00240,ko01100,ko01232,ko02010
Guanine	Guanine	Nucleotide and Its metabolomics	152.057	135.0298	151.04941	Positive	[M+H]+	C5H5N5O	3628.62356	3034.62322	2587.76329	3612.28176	6265.95954	6497.97571	8533.70122	12592.5926	9324.10423	10700	9950	10600	C00242	HMDB0000132	73-40-5	ko00230,ko01100,ko01232
Thymine	Thymine	Nucleotide and Its metabolomics	127.05	84.044	126.042928	Positive	[M+H]+	C5H6N2O2	N/A	N/A	N/A	N/A	N/A	N/A	N/A	N/A	4295.60261	1570	1070	1430	C00178	HMDB0000262	65-71-4	ko00240,ko01100,ko01232
Hypoxanthine	Hypoxanthine	Nucleotide and Its metabolomics	137.04	110.2	136.038511	Positive	[M+H]+	C5H4N4O	22096.0876	17800.4073	N/A	N/A	13592.6144	N/A	9262.90895	N/A	N/A	N/A	N/A	N/A	C00262	HMDB0000157	68-94-0	ko00230,ko01100,ko01232
Cytidine	Cytidine	Nucleotide and Its metabolomics	244.093	112.05	243.085522	Positive	[M+H]+	C9H13N3O5	134806.406	70672.0978	65195.5868	38932.3701	11785.5038	15020.2429	3054.78912	2042.04204	21986.9707	85900	58500	60200	C00475	HMDB0000089	65-46-3	ko00240,ko01100,ko01232,ko02010
5-Methyluridine	5-Methyluridine	Nucleotide and Its metabolomics	257.08	166.96	258.085188	Negative	[M-H]-	C10H14N2O6	206.770728	213.849287	N/A	N/A	N/A	N/A	N/A	514.514515	N/A	5100	5610	6080	-	HMDB0000884	1463-10-1	-
Pseudouridine	Pseudouridine	Nucleotide and Its metabolomics	245.07	209	244.069538	Positive	[M+H]+	C9H12N2O6	739.914859	N/A	N/A	596.02649	540.168926	N/A	N/A	N/A	N/A	8250	7430	6550	C02067	HMDB0000767	1445-07-4	ko00240,ko01100
N6,N6,2'-O-trimethyladenosine	N6,N6,2'-O-trimethyladenosine	Nucleotide and Its metabolomics	310.2	164.1	309.143705	Positive	[M+H]+	C13H19N5O4	3.79079668	4.78615071	4.23269809	3.67248645	N/A	N/A	N/A	N/A	N/A	6110	6080	6010	-	-	30891-53-3	-
Inosine	Inosine	Nucleotide and Its metabolomics	267	135	268.080771	Negative	[M-H]-	C10H12N4O5	14575.3091	9959.2668	12357.0712	9030.70439	4144.56885	4878.54251	4316.1214	3723.72372	10077.3616	6620	6830	7010	C00294	HMDB0000195	58-63-9	ko00230,ko01100,ko01232,ko02010
2'-O-methylinosine	2'-O-methylinosine	Nucleotide and Its metabolomics	283.1	137	282.096421	Positive	[M+H]+	C11H14N4O5	N/A	N/A	N/A	N/A	N/A	N/A	N/A	N/A	N/A	3680	3910	4270	-	-	3881-21-8	-
O6-methylguanosine	O6-methylguanosine	Nucleotide and Its metabolomics	298.1	166.1	297.10732	Positive	[M+H]+	C11H15N5O5	N/A	N/A	N/A	N/A	N/A	N/A	N/A	N/A	N/A	N/A	N/A	N/A	-	-	7803-88-5	-
5-methyl-2'-deoxycytidine	5-methyl-2'-deoxycytidine	Nucleotide and Its metabolomics	242.2	126.1	241.106257	Positive	[M+H]+	C10H15N3O4	N/A	N/A	N/A	N/A	N/A	N/A	N/A	N/A	N/A	304000	275000	277000	C03592	HMDB0002224	838-07-3	-
2'-deoxycytidine	2'-deoxycytidine	Nucleotide and Its metabolomics	228.3	112.1	227.090607	Positive	[M+H]+	C9H13N3O4	7622.13663	10203.666	12738.2146	7264.69998	2691.02337	1939.27126	N/A	N/A	3888.43648	129000	138000	127000	C00881	HMDB0000014	951-77-9	ko00240,ko01100,ko01232,ko02010
2'-deoxyguanosine	2'-deoxyguanosine	Nucleotide and Its metabolomics	268	152	267.096755	Positive	[M+H]+	C10H13N5O4	31015.6092	16945.0102	16509.5286	14549.4682	5107.05166	9392.71255	12120.6149	8948.94895	15431.5961	23500	18900	18600	C00330	HMDB0000085	961-07-9	ko00230,ko01100,ko01232,ko02010
GMP	GMP	Nucleotide and Its metabolomics	361.9	210.9	363.058002	Negative	[M-H]-	C10H14N5O8P	35678.0864	33808.554	31293.8816	31105.7596	31035.1601	34210.5263	26409.1447	26226.2262	27687.2964	24600	22600	22000	C00144	HMDB0001397	85-32-5	ko00230,ko01100,ko01232
5-methoxyuridine	5-methoxyuridine	Nucleotide and Its metabolomics	275.1	143	274.080103	Positive	[M+H]+	C10H14N2O7	N/A	N/A	N/A	N/A	N/A	N/A	N/A	N/A	N/A	66200	64400	73400	-	-	35542-01-9	-
IMP	IMP	Nucleotide and Its metabolomics	346.9	78.9	348.047103	Negative	[M-H]-	C10H13N4O8P	N/A	N/A	N/A	N/A	N/A	N/A	N/A	N/A	N/A	N/A	N/A	N/A	C00130	HMDB0000175	131-99-7	ko00230,ko01100,ko01232,ko01240
UMP	UMP	Nucleotide and Its metabolomics	323	96.9	324.03587	Negative	[M-H]-	C9H13N2O9P	49057.3687	36252.5458	40521.5647	29299.6187	38499.3125	43522.2672	25620.812	20220.2202	29315.9609	26900	19500	19800	C00105	HMDB0000288	58-97-9	ko00240,ko01100,ko01232,ko01240
dTMP	dTMP	Nucleotide and Its metabolomics	321.1	195.2	322.208	Negative	[M-H]-	C10H15N2O8P	271.639976	370.672098	292.878636	258.880193	803.378511	702.42915	571.54119	584.584585	1042.34528	5240	6260	5800	-	HMDB0001227	33430-62-5	-
5-hydroxymethyl-2'-deoxycytidine	5-hydroxymethyl-2'-deoxycytidine	Nucleotide and Its metabolomics	258.2	142.1	257.101172	Positive	[M+H]+	C10H15N3O5	N/A	N/A	N/A	N/A	N/A	N/A	N/A	N/A	N/A	371000	259000	213000	-	-	7226-77-9	-
Uracil-5-carboxylic-acid	Uracil-5-carboxylic acid	Nucleotide and Its metabolomics	155.01	68.0152	156.017108	Negative	[M-H]-	C5H4N2O4	N/A	N/A	N/A	N/A	N/A	N/A	N/A	N/A	280.944625	7360	7060	7470	C03030	-	23945-44-0	-
1-Methylxanthine	1-Methylxanthine	Nucleotide and Its metabolomics	167.06	110.04	166.049076	Positive	[M+H]+	C6H6N4O2	33.2454896	30.5498982	71.0130391	N/A	304.458849	380.566802	81.9865983	248.248248	1394.54397	9760	9560	9550	C16358	HMDB0010738	6136-37-4	ko00232,ko01100
5-Hydroxymethyluracil	5-Hydroxymethyluracil	Nucleotide and Its metabolomics	141.0300421	123	142.037843	Negative	[M-H]-	C5H6N2O3	1187.9181	N/A	N/A	N/A	1512.47299	1886.63968	2089.08159	N/A	4702.76873	2360	2440	2340	C03088	HMDB0000469	4433-40-3	-
N6-methyladenosine	N6-methyladenosine	Nucleotide and Its metabolomics	282.12	150.08	281.112405	Positive	[M+H]+	C11H15N5O4	12.4873302	3.44195519	14.6439318	N/A	22.9817325	14.8178138	126.527395	121.121121	456.026059	2540	2430	2190	-	HMDB0004044	1867-73-8	-
Thioguanine	Thioguanine	Nucleotide and Its metabolomics	168.0265659	151	167.026565	Positive	[M+H]+	C5H5N5S	N/A	N/A	N/A	N/A	N/A	N/A	N/A	7947.94795	1223.5342	15500	12400	12600	C07648	HMDB0014496	154-42-7	ko00983
N,N-Dimethylguanosine	N,N-Dimethylguanosine	Nucleotide and Its metabolomics	312.1	180	311.12297	Positive	[M+H]+	C12H17N5O5	80.4784107	67.00611	65.5967904	52.5787678	34.9636614	45.1417004	79.227434	52.8528529	50.6921824	18900	17700	17700	-	HMDB0004824	2140-67-2	-
Uridine	Uridine	Nucleotide and Its metabolomics	243.06	82.03	244.069538	Negative	[M-H]-	C9H12N2O6	33245.4896	28513.2383	20260.7823	23078.4668	18267.5309	12995.9514	10208.9082	5385.38539	12703.5831	15400	14700	15300	C00299	HMDB0000296	58-96-8	ko00240,ko01100,ko01232,ko02010
6-Dimethylaminopurine	6-Dimethylaminopurine	Nucleotide and Its metabolomics	164.085795	164.1	163.085795	Positive	[M+H]+	C7H9N5	90.0060815	84.9287169	95.4864594	86.0927152	196.032214	244.939271	577.453685	480.48048	871.335505	3740	3720	3800	-	HMDB0000473	938-55-6	-
1-methylguanosine	1-methylguanosine	Nucleotide and Its metabolomics	298.1	166.1	297.10732	Positive	[M+H]+	C11H15N5O5	1135.21184	462.321792	1109.32798	82.4804335	N/A	N/A	3015.37249	110.31031	22.3941368	51800	44700	50500	C04545	HMDB0001563	2140-65-0	-
Oxypurinol	Oxypurinol	Nucleotide and Its metabolomics	153	136	152.033426	Positive	[M+H]+	C5H4N4O2	N/A	N/A	N/A	N/A	N/A	N/A	N/A	N/A	N/A	3110	3290	3250	C07599	HMDB0000786	2465-59-0	-
3-Methyladenine	3-Methyladenine	Nucleotide and Its metabolomics	150.3	133	149.070145	Positive	[M+H]+	C6H7N5	N/A	N/A	N/A	N/A	N/A	N/A	N/A	N/A	N/A	4670	4910	4720	C00913	HMDB0011600	5142-23-4	-
AMP	AMP	Nucleotide and Its metabolomics	345.9	79	347.063087	Negative	[M-H]-	C10H14N5O7P	97709.3047	81262.7291	79638.9168	69837.4473	97230.4066	112145.749	85928.2617	66866.8669	100162.866	57900	55400	56900	C00020	HMDB0000045	61-19-8	ko00230,ko01100,ko01232,ko01240,ko04068,ko04150
dCMP	dCMP	Nucleotide and Its metabolomics	306	78.9	307.056939	Negative	[M-H]-	C9H14N3O7P	920.332455	1238.28921	972.918756	925.145495	881.948537	1036.43725	1616.08199	1241.24124	1046.41694	9810	8420	9000	C00239	HMDB0001202	1032-65-1	ko00240,ko01100,ko01232
1-methylhistamine	1-methylhistamine	Nucleotide and Its metabolomics	126.1012315	68.0495	125.09475	Positive	[M+H]+	C6H13Cl2N3	163.592135	164.154786	N/A	N/A	N/A	N/A	N/A	N/A	N/A	355	396	395	C05127	-	6481-48-7	ko00340,ko01100
5'-Cytidylic-acid	5'-Cytidylic acid	Nucleotide and Its metabolomics	324.05	112	323.051854	Positive	[M+H]+	C9H14N3O8P	50476.3835	39103.8697	36308.9268	30303.0303	25338.8332	28137.6518	58730.7844	36036.036	38273.6156	60000	52100	50300	C00055	HMDB0000095	63-37-6	ko00240,ko01100,ko01232
N2,N2,7-trimethylguanosine	N2,N2,7-trimethylguanosine	Nucleotide and Its metabolomics	326.1	194.1	325.13862	Positive	[M+H]+	C13H19N5O5	163.997567	130.346232	179.137412	142.685129	95.6590061	93.1174089	54.5920378	50.0500501	100.162866	8760	8920	8840	-	-	40027-70-1	-
2-amino-7-methyl-1,7-dihydro-6H-purin-6-one	2-amino-7-methyl-1,7-dihydro-6H-purin-6-one	Nucleotide and Its metabolomics	164.0578	121.2	165.06506	Negative	[M-H]-	C6H7N5O	N/A	N/A	N/A	N/A	N/A	N/A	N/A	N/A	N/A	N/A	N/A	N/A	C02242	HMDB0000897	578-76-7	-
1-Methyladenine	1-Methyladenine	Nucleotide and Its metabolomics	148.0623452	107	149.070145	Negative	[M-H]-	C6H7N5	565.578755	588.594705	645.937813	583.985551	544.097427	536.437247	2345.28971	2822.82282	1614.41368	9980	11300	10700	C02216	HMDB0011599	5142-22-3	-
5-Methylcytosine	5-Methylcytosine	Nucleotide and Its metabolomics	126.1	109	125.058912	Positive	[M+H]+	C5H7N3O	N/A	N/A	N/A	N/A	N/A	N/A	N/A	N/A	N/A	N/A	N/A	N/A	C02376	HMDB0002894	554-01-8	ko00240,ko01100
S-adenosyl-L-methioninate	S-adenosyl-L-methioninate	Nucleotide and Its metabolomics	399.1	136.1	398.137239	Positive	[M+H]+	C15H22N6O5S	11007.5005	11629.3279	14603.8114	10295.003	15399.725	11315.7895	8691.36776	7727.72773	14250.8143	10400	11300	11700	C00019	HMDB0001185	29908-03-0	ko00270,ko00330,ko01100,ko01230,ko01240,ko04122
5'-deoxyadenosine	5'-deoxyadenosine	Nucleotide and Its metabolomics	252.1	136.1	251.10184	Positive	[M+H]+	C10H13N5O3	N/A	N/A	N/A	N/A	N/A	N/A	N/A	N/A	N/A	9660	8900	9560	C05198	HMDB0001983	4754-39-6	-
Adenine	Adenine	Nucleotide and Its metabolomics	134	107	135.054495	Negative	[M-H]-	C5H5N5	1804.17596	1959.2668	1464.39318	1553.28116	938.911805	1414.97976	490.737091	362.362362	1264.25081	3260	3410	3550	C00147	HMDB0000034	73-24-5	ko00230,ko01100,ko01232
Thymidine	Thymidine	Nucleotide and Its metabolomics	243.1	127.2	242.090273	Positive	[M+H]+	C10H14N2O5	N/A	N/A	N/A	N/A	N/A	N/A	N/A	N/A	N/A	190000	151000	184000	C00214	HMDB0000273	50-89-5	ko00240,ko01100,ko01232
5,2'-O-dimethyluridine	5,2'-O-dimethyluridine	Nucleotide and Its metabolomics	273.1	127.1	272.100838	Positive	[M+H]+	C11H16N2O6	N/A	N/A	N/A	N/A	N/A	N/A	N/A	N/A	N/A	34600	36700	32400	-	-	55486-09-4	-
N6,2'-O-dimethyladenosine	N6,2'-O-dimethyladenosine	Nucleotide and Its metabolomics	296.1	150.1	295.128055	Positive	[M+H]+	C12H17N5O4	N/A	N/A	N/A	N/A	N/A	N/A	N/A	N/A	N/A	7510	7820	7760	-	-	57817-83-1	-
2-Hydroxy-6-Aminopurine	2-Hydroxy-6-Aminopurine	Nucleotide and Its metabolomics	150.0416098	107	151.04941	Negative	[M-H]-	C5H5N5O	N/A	N/A	N/A	N/A	N/A	N/A	N/A	N/A	N/A	16500	18400	18000	-	HMDB0000403	3373-53-3	-
5-carboxycytidine	5-carboxycytidine	Nucleotide and Its metabolomics	288.1	156	287.075352	Positive	[M+H]+	C10H13N3O7	N/A	N/A	N/A	N/A	N/A	N/A	N/A	N/A	N/A	N/A	N/A	N/A	-	-	64623-37-6	-
Cyclic-AMP	Cyclic-AMP	Nucleotide and Its metabolomics	328.1	134.2	329.052522	Negative	[M-H]-	C10H12N5O6P	762.213663	702.647658	657.973922	614.087899	1208.01414	1327.93522	2443.8313	2742.74274	3257.32899	10600	10800	9680	C00575	HMDB0000058	60-92-4	ko00230,ko01100,ko04010,ko04020,ko04213,ko04361
Guanosine	Guanosine	Nucleotide and Its metabolomics	282	150	283.09167	Negative	[M-H]-	C10H13N5O5	86154.4699	63543.7882	64593.7813	45354.2043	31428.0102	39068.8259	36854.5526	35035.035	41123.7785	38800	31300	28600	C00387	HMDB0000133	118-00-3	ko00230,ko01100,ko01232,ko02010
Uracil	Uracil	Nucleotide and Its metabolomics	111.2	42	112.027278	Negative	[M-H]-	C4H4N2O2	1260.89601	1822.81059	1047.14142	1964.67991	5283.83422	6659.91903	2108.78991	2202.2022	17324.9186	3150	3070	3220	C00106	HMDB0000300	66-22-8	ko00240,ko00410,ko00770,ko01100,ko01232
ADP	ADP	Nucleotide and Its metabolomics	426	134	427.029419	Negative	[M-H]-	C10H15N5O10P2	13075.2078	10855.3971	9749.24774	6963.6765	7640.93498	11943.3198	11371.6989	12352.3524	13355.0489	17600	13700	14300	C00008	HMDB0001341	58-64-0	ko00190,ko00230,ko01100,ko01232,ko01240,ko04068,ko04080,ko04142
Adenosine	Adenosine	Nucleotide and Its metabolomics	268.1	136.1	267.096755	Positive	[M+H]+	C10H13N5O4	194405.027	200000	191173.521	169777.243	164211.353	185829.96	26409.1447	22622.6226	177524.43	71700	72400	69100	C00212	HMDB0000050	58-61-7	ko00230,ko01100,ko01232,ko02010,ko04080
3-methyluridine	3-methyluridine	Nucleotide and Its metabolomics	259.1	127.1	258.085188	Positive	[M+H]+	C10H14N2O6	N/A	266.802444	N/A	387.316877	218.031821	N/A	N/A	458.458458	N/A	32600	30100	27500	-	HMDB0004813	2140-69-4	-
dUMP	dUMP	Nucleotide metabolomics	307	195	308.1819	Negative	[M-H]-	C9H13N2O8P	N/A	N/A	N/A	N/A	2396.38578	2489.87854	N/A	N/A	2442.99674	7820	7290	7300	C00365	HMDB0001409	964-26-1	ko00240,ko01100,ko01232
Butyric-acid	Butyric acid	Organic acid And Its derivatives	89.0592	72.044	88.1051	Positive	[M+H]+	C4H8O2	N/A	N/A	N/A	N/A	N/A	N/A	N/A	N/A	N/A	N/A	N/A	N/A	C00246	HMDB0000039	107-92-6	ko00650,ko01100
2-Aminooctanoic-acid	2-Aminooctanoic acid	Organic acid And Its derivatives	160.1	114.1	159.125929	Positive	[M+H]+	C8H17NO2	20.6770728	35.6415479	42.9287864	N/A	28.0887841	39.4736842	N/A	62.2622623	N/A	17800	17400	17400	-	HMDB0000991	644-90-6	-
4-Methoxyphenylacetic-acid	4-Methoxyphenylacetic acid	Organic acid And Its derivatives	165	106	166.062995	Negative	[M-H]-	C9H10O3	N/A	N/A	N/A	N/A	N/A	N/A	N/A	N/A	N/A	12100	11400	10100	-	HMDB0002072	104-01-8	-
4-Hydroxy-3-methylbenzoic-acid	4-Hydroxy-3-methylbenzoic acid	Organic acid And Its derivatives	151	107	152.047345	Negative	[M-H]-	C8H8O3	N/A	N/A	N/A	N/A	N/A	N/A	N/A	N/A	N/A	8930	9390	9250	-	HMDB0004815	499-76-3	-
Cyclamic-acid	Cyclamic acid	Organic acid And Its derivatives	178.0538143	80	179.061614	Negative	[M-H]-	C6H13NO3S	17.5552402	N/A	16.0080241	13.144692	N/A	8.34008097	96.9649192	N/A	N/A	10100	8560	9450	C02824	HMDB0031340	100-88-9	-
4-Pentenoic-acid	4-Pentenoic acid	Organic acid And Its derivatives	101	55	100.05243	Positive	[M+H]+	C5H8O2	N/A	N/A	N/A	N/A	N/A	N/A	N/A	N/A	N/A	N/A	N/A	N/A	-	HMDB0031602	591-80-0	-
L-Leucic-acid	L-Leucic acid	Organic acid And Its derivatives	131.1	69	132.078645	Negative	[M-H]-	C6H12O3	25136.8336	27902.2403	27281.8455	24282.5607	28678.0593	29554.6559	197083.169	166966.967	86522.8013	38400	35600	36500	-	HMDB0000746	13748-90-8	-
2-Hydroxydecanoic-acid	2-Hydroxydecanoic acid	Organic acid And Its derivatives	187.1	141.1	188.141245	Negative	[M-H]-	C10H20O3	N/A	N/A	N/A	N/A	N/A	N/A	N/A	N/A	N/A	18700	17700	17800	-	-	5393-81-7	-
Propofol-Glucuronide	Propofol Glucuronide	Organic acid And Its derivatives	353.2	177.1	354.167855	Negative	[M-H]-	C18H26O7	N/A	N/A	N/A	N/A	N/A	N/A	N/A	N/A	N/A	4050	3920	4410	-	HMDB0060933	114991-26-3	-
Urocanic-acid	Urocanic acid	Organic acid And Its derivatives	139	121	138.042928	Positive	[M+H]+	C6H6N2O2	6790.99939	3503.05499	5857.57272	3592.21353	5342.76174	5910.93117	12317.6981	11391.3914	6738.59935	11700	11700	11400	-	HMDB0000301	3465-72-3(104-98-3)	-
Ritalinic-acid	Ritalinic acid	Organic acid And Its derivatives	220	84	219.125929	Positive	[M+H]+	C13H17NO2	N/A	N/A	N/A	N/A	N/A	1.56680162	1.63381947	N/A	2.6465798	8880	8580	8210	-	HMDB0042008	19395-41-6	-
Potassium-Phenyl-Sulfate	Potassium Phenyl Sulfate	Organic acid And Its derivatives	172.9924	93.0378	173.99	Negative	[M-H]-	C6H5KO4S	2696.12812	N/A	2547.64293	N/A	2337.45826	2489.87854	3330.70556	N/A	2605.86319	1730	1690	1660	-	-	1733-88-6	-
3-Methoxybenzoic-acid	3-Methoxybenzoic acid	Organic acid And Its derivatives	151.0405147	107.05	152.047345	Negative	[M-H]-	C8H8O3	N/A	N/A	N/A	N/A	N/A	N/A	N/A	N/A	N/A	7870	6950	6420	-	HMDB0032606	586-38-9	-
8-Aminooctanoic-acid	8-Aminooctanoic acid	Organic acid And Its derivatives	160.1335479	124.1121	159.125929	Positive	[M+H]+	C8H17NO2	N/A	N/A	N/A	N/A	N/A	N/A	N/A	N/A	N/A	26000	23200	24000	-	-	1002-57-9	-
3-Methylsalicylic-acid	3-Methylsalicylic acid	Organic acid And Its derivatives	151.0395441	107.1	152.047345	Negative	[M-H]-	C8H8O3	N/A	N/A	N/A	N/A	N/A	N/A	N/A	N/A	N/A	10700	10300	10100	C14088	HMDB0002390	83-40-9	-
Acetoacetic-acid-sodium-salt	Acetoacetic acid sodium salt	Organic acid And Its derivatives	102.12	60.99	124.07	Positive	[M-Na+2H]+	C4H5NaO3	N/A	N/A	N/A	N/A	N/A	N/A	N/A	N/A	N/A	N/A	N/A	N/A	C00164	HMDB0000060	623-58-5	ko00280,ko00310,ko00350,ko00650,ko01100
2,4-Hexadienoic-acid	2,4-Hexadienoic acid	Organic acid And Its derivatives	111.0446295	79.9	112.05243	Negative	[M-H]-	C6H8O2	1027.77215	945.010183	916.750251	979.329721	713.022982	746.963563	1007.09499	798.798799	586.319218	7750	6160	5650	-	HMDB0029581	110-44-1	-
N-Acetylputrescine	N-Acetylputrescine	Organic acid And Its derivatives	131	114	166.087	Positive	[M-Cl]+	C6H14N2O	6770.72775	4541.75153	7362.08626	7164.35882	2258.88823	2287.44939	2700.03942	1205.20521	521.172638	N/A	N/A	N/A	C02714	HMDB0002064	18233-70-0	ko00330,ko01100
Gallicacid	Gallicacid	Organic acid And Its derivatives	169	125	170.021525	Negative	[M-H]-	C7H6O5	N/A	N/A	N/A	N/A	N/A	N/A	N/A	N/A	N/A	13300	13800	13400	C01424	HMDB0005807	149-91-7	-
3-phenyllactic-acid	3-phenyllactic acid	Organic acid And Its derivatives	165.1	72.7	166.062995	Negative	[M-H]-	C9H10O3	3709.71012	3910.38697	3691.07322	3030.30303	6933.80475	9109.31174	27197.4773	25225.2252	41123.7785	9130	8800	8800	C01479	HMDB0000779	828-01-3	-
Ethylmalonic-acid	Ethylmalonic acid	Organic acid And Its derivatives	131	87.1	132.04226	Negative	[M-H]-	C5H8O4	N/A	N/A	N/A	N/A	N/A	N/A	N/A	N/A	N/A	N/A	N/A	N/A	-	HMDB0000622	601-75-2	-
Suberic-acid	Suberic acid	Organic acid And Its derivatives	173.1	173.1	174.08921	Negative	[M-H]-	C8H14O4	N/A	N/A	N/A	N/A	N/A	N/A	N/A	N/A	N/A	2330	2200	2680	C08278	HMDB0000893	505-48-6	-
3-Hydroxybutyric-Acid	3-Hydroxybutyric Acid	Organic acid And Its derivatives	103.1	59	104.047345	Negative	[M-H]-	C4H8O3	108250.557	10346.2322	88866.5998	949.227373	47927.7156	N/A	N/A	N/A	N/A	20300	17700	21500	-	HMDB0000011	625-71-8	-
Creatinine	Creatinine	Organic acid And Its derivatives	114.066	86.071	113.058912	Positive	[M+H]+	C4H7N3O	N/A	N/A	N/A	N/A	N/A	N/A	N/A	N/A	N/A	4190	4200	3800	C00791	HMDB0000562	60-27-5	ko00330,ko01100
Cinnamic-Acid	Cinnamic Acid	Organic acid And Its derivatives	147.044605	103	148.05243	Negative	[M-H]-	C9H8O2	N/A	N/A	N/A	N/A	N/A	N/A	N/A	N/A	N/A	9360	9480	10800	-	HMDB0000930	621-82-9	-
3-Phenylpyruvic-Acid	3-Phenylpyruvic Acid	Organic acid And Its derivatives	163.03952	119	164.047345	Negative	[M-H]-	C9H8O3	3.81106832	2.48472505	N/A	3.57214529	N/A	N/A	6.74024438	N/A	N/A	8070	8130	7900	C00166	HMDB0000205	156-06-9	ko00360,ko00400,ko00470,ko01100,ko01210,ko01230
alpha-Aminoadipic-acid	alpha-Aminoadipic acid	Organic acid And Its derivatives	162.07	98.06	161.068809	Positive	[M+H]+	C6H11NO4	237178.188	169653.768	198395.186	150511.74	618738.951	603238.866	244383.13	178978.979	464169.381	202000	180000	172000	C00956	HMDB0000510	1118-90-7(542-32-5)	ko00310,ko01100,ko01210,ko01230
4-Aminobutyric-Acid	4-Aminobutyric Acid	Organic acid And Its derivatives	104.071154	87.2	103.063329	Positive	[M+H]+	C4H9NO2	169268.194	87372.7088	127582.748	76259.2816	101158.908	100809.717	92234.9231	82082.0821	120724.756	52000	51100	49400	C00334	HMDB0000112	1956-12-2	ko00250,ko00330,ko00410,ko00650,ko00760,ko01100,ko04080
Argininosuccinic-acid	Argininosuccinic acid	Organic acid And Its derivatives	291.5	176.1	290.122636	Positive	[M+H]+	C10H18N4O6	6588.28299	9918.5336	3971.91575	10636.163	11471.2237	12813.7652	5991.32834	3603.6036	4723.12704	2600	2310	2580	C03406	HMDB0000052	2387-71-5	ko00220,ko00250,ko01100,ko01230
2-hydroxyphenylacetic-acid	2-hydroxyphenylacetic acid	Organic acid And Its derivatives	151.1	107.1	152.047345	Negative	[M-H]-	C8H8O3	N/A	N/A	N/A	N/A	N/A	N/A	766.653528	N/A	779.723127	41600	45000	42800	C05852	HMDB0000669	614-75-5	ko00360,ko01100
Hippuric-acid	Hippuric acid	Organic acid And Its derivatives	178.05	134.06	179.058244	Negative	[M-H]-	C9H9NO3	N/A	N/A	N/A	N/A	N/A	N/A	4690.57942	N/A	36237.785	81000	75500	73700	C01586	HMDB0000714	495-69-2	-
2-hydroxy-2-methylbutyric-acid	2-hydroxy-2-methylbutyric acid	Organic acid And Its derivatives	117.1	71.1	118.062995	Negative	[M-H]-	C5H10O3	N/A	N/A	N/A	N/A	N/A	N/A	N/A	N/A	N/A	N/A	N/A	N/A	-	HMDB0001987	3739-30-8	-
Citric-acid	Citric acid	Organic acid And Its derivatives	191	129	192.027005	Negative	[M-H]-	C6H8O7	34259.0716	30549.8982	23069.2076	29700.9833	33785.111	31376.5182	13618.447	10650.6507	6127.85016	16300	18800	18900	C00158	HMDB0000094	77-92-9	ko00020,ko00250,ko00630,ko01100,ko01200,ko01210,ko01230,ko01240
Caffeicacid	Caffeicacid	Organic acid And Its derivatives	179	135.1	180.04226	Negative	[M-H]-	C9H8O4	N/A	N/A	N/A	N/A	N/A	N/A	N/A	N/A	N/A	4030	4060	4200	C01481	HMDB0001964	331-39-5	-
3-(3-hydroxyphenyl)-3-hydroxypropionic-acid	3-(3-hydroxyphenyl)-3-hydroxypropionic acid	Organic acid And Its derivatives	181	121.1	182.05791	Negative	[M-H]-	C9H10O4	N/A	N/A	N/A	N/A	N/A	N/A	228.616476	N/A	433.631922	54500	67100	56700	-	HMDB0002643	3247-75-4	-
Hydroxyphenyllactic-acid	Hydroxyphenyllactic acid	Organic acid And Its derivatives	181.1	135.1	182.05791	Negative	[M-H]-	C9H10O4	20677.0728	11547.8615	17853.5607	9652.81959	21017.4818	14919.0283	41584.5487	39639.6396	51099.3485	31100	26600	29800	C03672	HMDB0000755	306-23-0	-
Glutaric-acid	Glutaric acid	Organic acid And Its derivatives	131	87	132.04226	Negative	[M-H]-	C5H8O4	37502534	27902240.3	26479438.3	36724864.5	19505008.8	11214574.9	289712259	179779780	34405537.5	25400000	25700000	26100000	C00489	HMDB0000661	110-94-1	ko00071,ko00310,ko01100
Methylmalonate	Methylmalonate	Organic acid And Its derivatives	117	73	118.02661	Negative	[M-H]-	C4H6O4	N/A	N/A	N/A	N/A	N/A	N/A	N/A	N/A	N/A	N/A	N/A	N/A	C02170	HMDB0000202	516-05-2	ko00240,ko00280,ko00640,ko01100
Fumaric-acid	Fumaric acid	Organic acid And Its derivatives	114.9	70.9	116.01096	Negative	[M-H]-	C4H4O4	1881208.19	N/A	2026078.23	2287778.45	3339226.09	2429149.8	N/A	N/A	N/A	1410000	1390000	1380000	C00122	HMDB0000134	110-17-8	ko00020,ko00190,ko00220,ko00250,ko00350,ko00360,ko00620,ko00650,ko00760,ko01100,ko01200
Shikimic-acid	Shikimic acid	Organic acid And Its derivatives	172.8	93	174.052825	Negative	[M-H]-	C7H10O5	N/A	1861.50713	N/A	1920.5298	N/A	N/A	3232.16397	2182.18218	N/A	1170	736	820	C00493	HMDB0003070	138-59-0	ko00400,ko01100,ko01230,ko01240
trans-aconitic-acid	trans-aconitic acid	Organic acid And Its derivatives	173	129	174.01644	Negative	[M-H]-	C6H6O6	N/A	N/A	N/A	N/A	N/A	N/A	N/A	N/A	N/A	N/A	N/A	N/A	C02341	HMDB0000958	4023-65-8	ko01100
Sumiki's-acid	Sumiki's acid	Organic acid And Its derivatives	140.8	97.2	142.02661	Negative	[M-H]-	C6H6O4	N/A	N/A	N/A	N/A	75.2307995	N/A	N/A	N/A	N/A	14100	14700	14600	C20448	HMDB0002432	6338-41-6	-
Salicylic-acid	Salicylic acid	Organic acid And Its derivatives	137	93	138.031695	Negative	[M-H]-	C7H6O3	2513.68336	N/A	N/A	4174.19225	N/A	2813.76518	3902.24675	3823.82382	1091.20521	13000	12600	11000	C00805	HMDB0001895	69-72-7	ko01100
4-Acetamidobutyric-Acid	4-Acetamidobutyric Acid	Organic acid And Its derivatives	146.074	86	145.073894	Positive	[M+H]+	C6H11NO3	N/A	N/A	N/A	N/A	N/A	N/A	N/A	N/A	N/A	N/A	N/A	N/A	C02946	HMDB0003681	3025-96-5	ko00330,ko01100
Stachydrine-hydrochloride	Stachydrine hydrochloride	Organic acid And Its derivatives	144.1	58	144.102454	Positive	[M]+	C7H14NO2	6507.19643	15743.3809	1839.51856	14128.0353	59123.9442	66801.6194	5951.91171	3983.98398	29315.9609	20000	16200	15700	-	HMDB0004827	4136-37-2	-
Allantoin	Allantoin	Organic acid And Its derivatives	157.04	97.01	158.043991	Negative	[M-H]-	C4H6N4O3	3527265.36	3788187.37	4292878.64	3993578.17	1241406.4	1836032.39	5301537.25	3463463.46	1229641.69	1610000	1820000	1840000	C01551	HMDB0000462	97-59-6	-
Ureidosuccinic-acid	Ureidosuccinic acid	Organic acid And Its derivatives	177.0506	134	176.043323	Positive	[M+H]+	C5H8N2O5	N/A	N/A	N/A	N/A	N/A	N/A	N/A	N/A	N/A	N/A	N/A	N/A	C00438	HMDB0000828	923-37-5	ko00240,ko00250,ko01100,ko01240
N-formylkynurenine	N-formylkynurenine	Organic acid And Its derivatives	237.1	192.1	236.079708	Positive	[M+H]+	C11H12N2O4	1254814.51	786150.713	878635.908	579971.904	603024.946	631578.947	719353.567	418418.418	826547.231	245000	232000	183000	-	HMDB0001200	1022-31-7	-
Creatine	Creatine	Organic acid And Its derivatives	132.1	90	131.069477	Positive	[M+H]+	C4H9N3O2	N/A	N/A	N/A	N/A	N/A	N/A	N/A	N/A	N/A	3670	3520	3510	C00300	HMDB0000064	57-00-1	ko00260,ko00330,ko01100
Quinic-acid	Quinic acid	Organic acid And Its derivatives	191.05	127.1	192.06339	Negative	[M-H]-	C7H12O6	N/A	N/A	N/A	N/A	N/A	N/A	N/A	N/A	N/A	N/A	N/A	N/A	C00296	HMDB0003072	77-95-2	ko00400,ko01100
(S)-beta-Aminoisobutyric-Acid	(S)-beta-Aminoisobutyric Acid	Organic acid And Its derivatives	104.07	57.03	103.063329	Positive	[M+H]+	C4H9NO2	10358.808	8187.37271	10792.3771	7565.72346	15635.4351	10587.0445	13480.4888	10270.2703	18973.9414	9870	10000	10100	C03284	HMDB0002166	4249-19-8	ko00280,ko01100
Guanidinoacetic-acid	Guanidinoacetic acid	Organic acid And Its derivatives	118.06	76	117.053827	Positive	[M+H]+	C3H7N3O2	145.753091	N/A	N/A	57.1944612	8.81948537	169.230769	N/A	N/A	188.314332	13000	12900	14600	C00581	HMDB0000128	352-97-6	ko00260,ko00330,ko01100
Levulinic-acid	Levulinic acid	Organic acid And Its derivatives	115	115	116.047345	Negative	[M-H]-	C5H8O3	N/A	N/A	N/A	N/A	903555.294	1095141.7	N/A	N/A	2239413.68	309000	310000	306000	-	HMDB0000720	123-76-2	-
Sebacic-acid	Sebacic acid	Organic acid And Its derivatives	201.1	201.1	202.12051	Negative	[M-H]-	C10H18O4	5574.70099	3767.82077	3811.4343	N/A	N/A	N/A	2325.5814	1519.51952	1097.3127	N/A	N/A	N/A	C08277	HMDB0000792	111-20-6	-
Homovanillic-Acid	Homovanillic Acid	Organic acid And Its derivatives	181.050085	122.1	182.05791	Negative	[M-H]-	C9H10O4	N/A	N/A	N/A	N/A	N/A	N/A	N/A	N/A	N/A	10200	10700	10700	C05582	HMDB0000118	306-08-1	ko00350,ko01100
3,4-Dihydroxyphenylacetic-Acid	3,4-Dihydroxyphenylacetic Acid	Organic acid And Its derivatives	167.034435	123	168.04226	Negative	[M-H]-	C8H8O4	N/A	N/A	N/A	N/A	N/A	N/A	N/A	N/A	N/A	N/A	N/A	N/A	C01161	HMDB0001336	102-32-9	ko00350,ko01100
Dihydrocaffeic-acid	Dihydrocaffeic acid	Organic acid And Its derivatives	181.05	59.01	182.05791	Negative	[M-H]-	C9H10O4	N/A	N/A	N/A	N/A	N/A	N/A	N/A	N/A	N/A	17600	19800	17500	C10447	HMDB0000423	1078-61-1	ko00350,ko01100
Indole-3-pyruvic-acid	Indole-3-pyruvic acid	Organic acid And Its derivatives	202	143.2	203.058244	Negative	[M-H]-	C11H9NO3	366.916684	329.9389	326.980943	180.81477	101.158908	144.534413	666.141112	556.556557	319.625407	11500	11700	10700	C00331	HMDB0060484	392-12-1	ko00380,ko01100
Benzenebutyric-acid	Benzenebutyric acid	Organic acid And Its derivatives	163.2	91.3	164.08373	Negative	[M-H]-	C10H12O2	N/A	N/A	N/A	N/A	N/A	N/A	N/A	N/A	N/A	N/A	N/A	N/A	-	HMDB0000543	1821-12-1	-
Valeric-acid	Valeric acid	Organic acid And Its derivatives	103	103	102.06808	Positive	[M+H]+	C5H10O2	N/A	N/A	N/A	N/A	N/A	N/A	N/A	N/A	N/A	9970	10500	10300	C00803	HMDB0000892	109-52-4	-
Indoleacrylic-acid	Indoleacrylic acid	Organic acid And Its derivatives	186.06	142.07	187.063329	Negative	[M-H]-	C11H9NO2	N/A	N/A	N/A	N/A	N/A	N/A	N/A	N/A	N/A	24.5	25.1	22.3	-	HMDB0000734	29953-71-7	-
Alpha-Ketoglutaric-Acid	Alpha-Ketoglutaric Acid	Organic acid And Its derivatives	145.0137	101.1	146.021525	Negative	[M-H]-	C5H6O5	N/A	N/A	N/A	107565.723	N/A	N/A	441466.299	456456.456	266693.811	26200	29300	32800	C00026	HMDB0000208	328-50-7	ko00020,ko00040,ko00053,ko00220,ko00250,ko00310,ko00340,ko00430,ko00470,ko00630,ko00650,ko00785,ko01100,ko01200,ko01210,ko01230,ko01240
3-Methyl-2-oxovaleric-acid	3-Methyl-2-oxovaleric acid	Organic acid And Its derivatives	129.0557	84.9	130.062995	Negative	[M-H]-	C6H10O3	3851.6116	1397.14868	N/A	1105.75958	N/A	N/A	N/A	2722.72272	3074.10423	5600	6140	5340	-	HMDB0000491	1460-34-0	-
3-hydroxyisovaleric-acid	3-hydroxyisovaleric acid	Organicacid and Its derivatives	117.1	59.01	118.062995	Negative	[M-H]-	C5H10O3	263531.32	167820.774	212637.914	604053.783	402671.381	220647.773	1034686.64	1335335.34	456026.059	251000	237000	228000	-	HMDB0000754	625-08-1	-
2-hydroxyisovaleric-Acid	2-hydroxyisovaleric Acid	Organicacid and Its derivatives	117.1	71	118.062995	Negative	[M-H]-	C5H10O3	975.065883	922.606925	936.810431	774.633755	1341.58319	1809.7166	7232.95231	6926.92693	8346.90554	4260	4020	4280	-	HMDB0000407	4026-18-0	-
Cryptochlorogenic-acid	Cryptochlorogenic acid	Organicacid and Its derivatives	353.1	173.1	354.095085	Negative	[M-H]-	C16H18O9	N/A	N/A	N/A	N/A	N/A	N/A	N/A	N/A	N/A	25200	28800	28600	-	HMDB0030653	905-99-7	-
2-Methyllactic-acid	2-Methyllactic acid	Organicacid and Its derivatives	103.04	57.1	104.047345	Negative	[M-H]-	C4H8O3	699371.579	564154.786	465396.189	585992.374	1380868.2	1570850.2	1369728.03	1267267.27	2728013.03	541000	519000	532000	-	HMDB0000729	594-61-6	-
Betaine-aldehyde-chloride	Betaine aldehyde chloride	Others	102	58.2	137.060742	Positive	[M]+	C5H12ClNO	N/A	N/A	N/A	N/A	N/A	N/A	N/A	N/A	N/A	N/A	N/A	N/A	-	-	7758-31-8	-
Carnosicacid	Carnosicacid	Others	331.2	287.2	332.19876	Negative	[M-H]-	C20H28O4	N/A	N/A	N/A	N/A	N/A	N/A	N/A	N/A	N/A	302	305	294	-	HMDB0002358	3650-09-7(1049130-22-4)	-
Maslinicacid	Maslinicacid	Others	473.3	203.2	472.35526	Positive	[M+H]+	C30H48O4	N/A	N/A	N/A	N/A	N/A	N/A	N/A	N/A	N/A	110000	113000	80500	C16939	HMDB0002392	4373-41-5	-
Ursolicacid	Ursolicacid	Others	457.4	411.4	456.360345	Positive	[M+H]+	C30H48O3	N/A	N/A	N/A	N/A	N/A	N/A	N/A	N/A	N/A	18	20.7	11.9	C08988	HMDB0002395	77-52-1	-
Ribose-5-phosphate-Barium-Salt-Hydrate	Ribose-5-phosphate Barium Salt Hydrate	Others	229.0123	96.9698	365.42	Negative	[M-H]-	C5H9BaO8P	4297.58767	3828.92057	4373.11936	3772.82761	3476.72363	3582.99595	3921.95507	3063.06306	3359.12052	2440	2350	2380	-	-	15673-79-7	-
1-octadecylglycero-3-phosphocholine	1-octadecylglycero-3-phosphocholine	Others	510.3	104.1	509.384526	Positive	[M+H]+	C26H56NO6P	46827.4883	30142.5662	38916.7503	20469.5966	22196.0322	18441.2955	19077.6508	22422.4224	13619.7068	4860	3950	3720	C04317	HMDB0011149	74430-89-0	ko00565,ko01100
Betaine	Betaine	Others	118.086804	58	117.078979	Positive	[M]+	C5H11NO2	423677.275	380855.397	365095.286	359221.353	345708.112	374493.927	396137.17	360360.36	362377.85	211000	197000	194000	C00719	HMDB0000043	107-43-7(6915-17-9)	ko00260,ko01100,ko02010
12,13-DiHOME	12,13-DiHOME	Oxidized lipids	313.24	183.14	314.24571	Negative	[M-H]-	C18H34O4	N/A	N/A	764.292879	N/A	N/A	514.17004	N/A	280.28028	N/A	20900	21000	19800	-	HMDB0004705	263399-35-5	-
2,5-Dihydroxy-Benzoic-Acid	2,5-Dihydroxy Benzoic Acid	Phenolic acids	153.0188087	109	154.02661	Negative	[M-H]-	C7H6O4	N/A	N/A	N/A	N/A	N/A	N/A	N/A	N/A	N/A	12100	11600	12200	C00628	HMDB0000152	490-79-9	ko00350,ko01100
(3,4-Dimethoxyphenyl)-Acetic-Acid	(3,4-Dimethoxyphenyl) Acetic Acid	Phenolic acids	195.0657589	121	196.07356	Negative	[M-H]-	C10H12O4	N/A	N/A	N/A	N/A	N/A	N/A	N/A	N/A	N/A	7250	7540	7490	-	HMDB0000434	93-40-3	-
Eudesmic-acid	Eudesmic acid	Phenolic acids	211.1	137	212.068475	Negative	[M-H]-	C10H12O5	N/A	N/A	N/A	N/A	N/A	N/A	N/A	N/A	N/A	9260	7490	8530	-	HMDB0033839	118-41-2	-
2,4-Dihydroxy-Benzoic-Acid	2,4-Dihydroxy Benzoic Acid	Phenolic acids	153.0188087	109	154.02661	Negative	[M-H]-	C7H6O4	N/A	64.5621181	N/A	N/A	255.352583	334.008097	N/A	189.189189	213.762215	N/A	N/A	N/A	-	HMDB0029666	89-86-1	-
Phenoxyacetic-acid	Phenoxyacetic acid	Phenolic acids	151.0395441	93.1	152.047345	Negative	[M-H]-	C8H8O3	26.5558484	19.2260692	22.668004	15.1314469	35.5529366	42.5101215	128.301143	118.118118	68.2003257	24700	22800	24700	C02181	HMDB0031609	122-59-8	-
3-(2-Hydroxyphenyl)propanoic-acid	3-(2-Hydroxyphenyl)propanoic acid	Phenolic acids	167.069752	107.0522	166.062995	Positive	[M+H]+	C9H10O3	N/A	N/A	N/A	N/A	N/A	N/A	N/A	N/A	N/A	N/A	N/A	N/A	C01198	HMDB0033752	495-78-3	ko00360,ko01100
P-Aminobenzoate	P-Aminobenzoate	Phenolic acids	138	94.2	137.047679	Positive	[M+H]+	C7H7NO2	N/A	N/A	N/A	N/A	2357.10077	3097.16599	N/A	N/A	8163.68078	14500	15500	13400	C00568	HMDB0001392	150-13-0	ko00790,ko01100,ko01240
2-Methoxybenzoic-acid	2-Methoxybenzoic acid	Phenolic acids	153.1	135.2	152.047345	Positive	[M+H]+	C8H8O3	N/A	N/A	N/A	N/A	N/A	N/A	N/A	N/A	N/A	17200	17400	18100	-	HMDB0032604	579-75-9	-
3-Aminosalicylic-acid	3-Aminosalicylic acid	Phenolic acids	154.05	108	153.042594	Positive	[M+H]+	C7H7NO3	N/A	N/A	N/A	N/A	N/A	N/A	N/A	N/A	N/A	49600	53800	53100	-	HMDB0001972	570-23-0	-
Phthalic-acid	Phthalic acid	Phenolic acids	167.03	149	166.02661	Positive	[M+H]+	C8H6O4	N/A	N/A	84854.5637	N/A	N/A	N/A	N/A	N/A	N/A	108000	120000	116000	C01606	HMDB0002107	88-99-3	ko01100,ko02010
4-hydroxybenzoic-acid	4-hydroxybenzoic acid	Phenolic acids	137	93	138.031695	Negative	[M-H]-	C7H6O3	5007.09507	2423.62525	4533.6008	1914.50933	2573.16834	2246.96356	3843.1218	2982.98298	3094.46254	5850	5890	5750	C00156	HMDB0000500	99-96-7	ko00130,ko00790,ko01100,ko01240
4-Methylbenzoic-acid	4-Methylbenzoic acid	Phenolic acids	136.9	93.2	136.05243	Positive	[M+H]+	C8H8O2	N/A	N/A	N/A	N/A	N/A	N/A	N/A	N/A	N/A	8050	11000	9240	C01454	HMDB0029635	99-94-5	ko01100
2-(Formylamino)Benzoic-Acid	2-(Formylamino)Benzoic Acid	Phenolic acids	166.04	120	165.042594	Positive	[M+H]+	C8H7NO3	N/A	N/A	N/A	N/A	N/A	N/A	N/A	N/A	N/A	N/A	N/A	N/A	C05653	HMDB0004089	3342-77-6	ko00380,ko01100
Anisic-acid	Anisic acid	Phenolic acids	153.3	109.2	152.047345	Positive	[M+H]+	C8H8O3	N/A	N/A	N/A	N/A	N/A	N/A	N/A	N/A	N/A	19500	25000	24100	C02519	HMDB0001101	100-09-4	-
2-Amino-3-methoxybenzoic-acid	2-Amino-3-methoxybenzoic acid	Phenolic acids	166	107	167.058244	Negative	[M-H]-	C8H9NO3	N/A	N/A	N/A	N/A	N/A	N/A	N/A	N/A	N/A	9600	7960	8440	C05831	HMDB0060374	3177-80-8	ko00380
2-aminobenzoic-acid	2-aminobenzoic acid	Phenolic acids	138	120.1	137.047679	Positive	[M+H]+	C7H7NO2	12730.5899	8350.3055	12858.5757	5338.14971	10233.7458	9068.82591	14249.1131	10610.6106	9242.67101	24800	24900	24800	C00108	HMDB0001123	118-92-3	ko00380,ko00400,ko01100,ko01230
3-Hydroxyanthranilic-Acid	3-Hydroxyanthranilic Acid	Phenolic acids	152.034769	108	153.042594	Negative	[M-H]-	C7H7NO3	35.6780864	N/A	N/A	N/A	N/A	N/A	N/A	N/A	209.690554	14000	14300	13900	C00632	HMDB0001476	548-93-6	ko00380,ko01100,ko01240
Benzoylformic-Acid	Benzoylformic Acid	Phenolic acids	149.0238941	77	150.031695	Negative	[M-H]-	C8H6O3	648.692479	881.873727	950.852558	284.968894	830.87802	823.88664	12238.8648	9409.40941	8978.01303	10100	9860	10500	C02137	HMDB0001587	611-73-4	ko00360,ko01100
Protocatechuic-Aldehyde	Protocatechuic Aldehyde	Phenolics	137.0238941	107.4	138.031695	Negative	[M-H]-	C7H6O3	N/A	N/A	N/A	N/A	N/A	N/A	N/A	N/A	N/A	9650	11200	11000	C16700	HMDB0059965	139-85-5	-
Acetaminophen	Acetaminophen	Phenolics	152.0706	110	151.063329	Positive	[M+H]+	C8H9NO2	N/A	N/A	N/A	N/A	N/A	N/A	N/A	N/A	N/A	7070	6800	7000	C06804	HMDB0001859	103-90-2	-
3-Methoxytyramine	3-Methoxytyramine	Phenolics	167.9	151	167.094629	Positive	[M+H]+	C9H13NO2	N/A	N/A	N/A	N/A	N/A	N/A	N/A	N/A	N/A	37100	34000	36000	C05587	HMDB0000022	554-52-9	ko00350,ko01100
5-hydroxyanthranillicacid	5-hydroxyanthranillicacid	Phenolics	152	107	153.042594	Negative	[M-H]-	C7H7NO3	N/A	N/A	N/A	N/A	N/A	N/A	N/A	N/A	N/A	N/A	N/A	N/A	-	-	394-31-0	-
Enterodiol	Enterodiol	Phenolics	301.1440092	253	302.15181	Negative	[M-H]-	C18H22O4	N/A	N/A	N/A	N/A	N/A	N/A	N/A	N/A	N/A	10400	10300	9490	C18166	HMDB0005056	80226-00-2	-
protocatechuic-acid	protocatechuic acid	Phenolics	153.019	109.028	154.02661	Negative	[M-H]-	C7H6O4	N/A	N/A	N/A	N/A	N/A	N/A	N/A	N/A	N/A	9890	9420	8760	C00230	HMDB0001856	99-50-3	ko00400,ko01100
4-Hydroxytoluene	4-Hydroxytoluene	Phenols	109	80	108.1378	Positive	[M+H]+	C7H8O	N/A	N/A	N/A	N/A	N/A	N/A	N/A	N/A	N/A	283	255	334	C01468	HMDB0001858	106-44-5	ko01100
3,4-Dihydroxyphenylglycol	3,4-Dihydroxyphenylglycol	Phenols	169.0499	151.0391	170.1626	Negative	[M-H]-	C8H10O4	N/A	N/A	N/A	N/A	N/A	N/A	N/A	N/A	N/A	4310	4030	4060	C05576	HMDB0000318	28822-73-3	ko00350,ko01100
phenol	phenol	Phenols	93.034	93.0339	94.1112	Negative	[M-H]-	C6H6O	N/A	N/A	N/A	N/A	N/A	N/A	N/A	N/A	N/A	N/A	N/A	N/A	C15584	HMDB0000228	108-95-2	-
D-Glucose-6-phosphate	D-Glucose 6-phosphate	Phosphate sugars	258.74	96.9	260.029722	Negative	[M-H]-	C6H13O9P	454084.735	382892.057	312938.816	282962.071	353565.115	380566.802	210878.991	202202.202	228013.029	317000	238000	258000	C00092	HMDB0001401	56-73-5	ko00500,ko00562,ko01100
6-Phosphogluconic-acid	6-Phosphogluconic acid	Phosphate sugars	274.8	78.9	276.024637	Negative	[M-H]-	C6H13O10P	N/A	N/A	N/A	N/A	1153015.12	1475708.5	N/A	N/A	1245928.34	567000	600000	609000	C00345	HMDB0001316	921-62-0	ko00030,ko01100,ko01200
D-Erythrose-4-phosphate	D-Erythrose 4-phosphate	Phosphate sugars	199.1	96.8	200.008592	Negative	[M-H]-	C4H9O7P	39529.698	58859.4705	57773.32	47361.0275	63445.2956	72267.2065	54789.121	49849.8498	58224.7557	N/A	N/A	N/A	C00279	HMDB0001321	585-18-2	ko00030,ko00400,ko00750,ko01100,ko01200,ko01230,ko01240
Xyluose-5-phosphate	Xyluose-5-phosphate	Phosphate sugars	229.2	97	230.019157	Negative	[M-H]-	C5H11O8P	N/A	N/A	N/A	N/A	N/A	6700.40486	3488.37209	4804.8048	6575.7329	N/A	N/A	N/A	C00231	HMDB0000868	4212-65-1	ko00030,ko00040,ko00053,ko01100,ko01200,ko01230
disodium-D-fructose-6-phosphate	disodium D-fructose-6-phosphate	Phosphate sugars	259.0245	96.9709	304.1	Negative	[M-2Na+H]-	C6H11Na2O9P	N/A	N/A	N/A	N/A	N/A	N/A	N/A	N/A	N/A	N/A	N/A	N/A	-	-	26177-86-6	-
Glycerol-3-phosphate	Glycerol 3-phosphate	Phosphoric acids	171	79	172.013677	Negative	[M-H]-	C3H9O6P	N/A	N/A	N/A	N/A	N/A	N/A	N/A	N/A	N/A	N/A	N/A	N/A	C00093	HMDB0000126	1957-3-4	ko00561,ko00564,ko01100,ko02010
Dihydroxyacetone-phosphate	Dihydroxyacetone phosphate	Phosphoric acids	169	96.8	169.998027	Negative	[M-H]-	C3H7O6P	N/A	N/A	N/A	N/A	N/A	N/A	N/A	N/A	N/A	N/A	N/A	N/A	C00111	HMDB0001473	1957-4-5	ko00010,ko00040,ko00051,ko00052,ko00561,ko00562,ko00564,ko00630,ko00640,ko00760,ko01100,ko01200,ko01230
BPG	BPG	Phosphoric acids	265	167	266.04	Negative	[M-H]-	C3H8O10P2	N/A	N/A	N/A	N/A	N/A	N/A	N/A	N/A	N/A	2510	2490	2280	C00364	-	138-81-8	ko00240,ko01100,ko01232
2-Phospho-D-glyceric-acid	2-Phospho-D-glyceric acid	Phosphoric acids	184.9	78.8	186.0572	Negative	[M-H]-	C3H7O7P	N/A	N/A	N/A	N/A	N/A	N/A	N/A	N/A	N/A	1170	867	994	C00631	HMDB0003391	3443-57-0	ko00010,ko00030,ko00260,ko00561,ko00630,ko01100,ko01200,ko01230
Trimethylamine	Trimethylamine	Polyamines	60.3	44	59.073499	Positive	[M+H]+	C3H9N	63247.5167	53564.1548	50150.4514	47561.7098	75820.0746	72672.0648	85139.9291	94694.6947	96905.5375	32100	30700	31600	C00565	HMDB0000906	75-50-3	ko01100,ko01200
Putrescine	Putrescine	Polyamines	89	72	88.100048	Positive	[M+H]+	C4H12N2	127711.332	114460.285	120361.083	110174.594	198389.314	184817.814	127709.894	118718.719	170195.44	74700	65800	64500	C00134	HMDB0001414	110-60-1	ko00330,ko00470,ko00480,ko01100,ko02010
Ethanolamine	Ethanolamine	Polyamines	62	44	61.052764	Positive	[M+H]+	C2H7NO	N/A	N/A	N/A	N/A	N/A	N/A	N/A	N/A	N/A	N/A	N/A	N/A	C00189	HMDB0000149	141-43-5	ko00564,ko01100
1,5-Diaminopentane	1,5-Diaminopentane	Polyamines	103	86	102.115698	Positive	[M+H]+	C5H14N2	1082.50557	1140.52953	1115.34604	2227.57375	1263.01316	1336.03239	1186.44068	676.676677	997.557003	5880	5400	5400	C01672	HMDB0002322	462-94-2	ko00310,ko00470,ko00480,ko01100
Histamine	Histamine	Polyamines	112.087472	68.2	111.079647	Positive	[M+H]+	C5H9N3	8899.24995	7128.30957	8004.01204	5879.99197	6069.53447	6396.76113	7725.66023	7287.28729	6616.44951	11100	8300	9050	C00388	HMDB0000870	51-45-6	ko00340,ko01100,ko04080
Spermidine	Spermidine	Polyamines	146.4	112	145.157897	Positive	[M+H]+	C7H19N3	683154.267	743380.855	708124.373	670278.948	824985.268	799595.142	285770.595	290290.29	350162.866	298000	286000	289000	C00315	HMDB0001257	124-20-9	ko00330,ko00410,ko00480,ko01100,ko02010
Acetylcholine	Acetylcholine	Polyamines	147.125929	87.1	146.118104	Positive	[M+H]+	C7H16NO2	1970.40341	1940.93686	1697.09127	2107.16436	3123.15852	3461.53846	1970.83169	1907.90791	2483.71336	610	571	663	C01996	HMDB0000895	51-84-3	ko00564,ko04080
3-Hydroxypicolinic-acid	3-Hydroxypicolinic acid	Pteridines and derivatives	138.02	94.03	139.026944	Negative	[M-H]-	C6H5NO3	N/A	N/A	N/A	N/A	N/A	N/A	N/A	N/A	N/A	10900	11100	11700	C18620	HMDB0013188	874-24-8	-
Quinoline-2-carboxylic-acid	Quinoline-2-carboxylic acid	Pteridines and derivatives	174.0555477	128.0596	173.047679	Positive	[M+H]+	C10H7NO2	N/A	N/A	N/A	N/A	50.6776665	N/A	N/A	N/A	N/A	12000	12700	12000	C06325	HMDB0000842	1993-10-7	-
2-Picolinic-Acid	2-Picolinic Acid	Pteridines and derivatives	124.039854	78.1	123.032029	Positive	[M+H]+	C6H5NO2	53719.8459	34215.8859	50551.655	20670.2789	32606.5606	32591.0931	45920.3784	58658.6587	63721.4984	14300	15700	14300	C10164	HMDB0002243	98-98-6	ko00380,ko01100
Biopterin	Biopterin	Pteridines and derivatives	238.09	178	237.08619	Positive	[M+H]+	C9H11N5O3	3304.27732	2158.85947	2166.4995	2347.98314	2553.52583	3137.65182	2404.41466	2642.64264	2504.07166	6910	7240	6410	C06313	HMDB0000468	22150-76-1	ko00790,ko01100,ko01240
gamma-Glu-Met	gamma-Glu-Met	Small Peptide	279.2	150	278.093643	Positive	[M+H]+	C10H18N2O5S	29191161.6	19511201.6	29889669	8689544.45	17697898.3	12469635.6	27788726.8	21821821.8	21986970.7	8360000	8030000	8400000	-	HMDB0034367	17663-87-5	-
Glutathione-Oxidized	Glutathione Oxidized	Small Peptide	613.152	484	612.151964	Positive	[M+H]+	C20H32N6O12S2	516926.819	431771.894	355065.196	341159.944	339815.36	423076.923	291683.09	234234.234	480456.026	169000	147000	141000	-	HMDB0003337	121-24-4	-
Prolylhydroxyproline	Prolylhydroxyproline	Small Peptide	229.1	70.2	228.111008	Positive	[M+H]+	C10H16N2O4	940.604095	700.610998	655.967904	732.490468	2160.6757	2064.77733	904.611746	772.772773	1223.5342	1380	1240	1180	-	HMDB0006695	18684-24-7	-
Phe-Val	Phe Val	Small Peptide	265.1	120	264.147393	Positive	[M+H]+	C14H20N2O3	199.067505	211.812627	220.661986	174.392936	185.03241	145.34413	91.4465905	88.0880881	458.061889	8040	7930	8140	-	HMDB0029008	3918-90-9	-
Glycylphenylalanine	Glycylphenylalanine	Small Peptide	223.2	120.2	222.100443	Positive	[M+H]+	C11H14N2O3	790.593959	873.727088	768.304915	985.350191	1117.65861	904.8583	348.837209	310.31031	1557.41042	5740	5900	5450	-	HMDB0028848	3321-3-7	-
Anserine	Anserine	Small Peptide	241	170	240.122241	Positive	[M+H]+	C10H16N4O3	N/A	N/A	N/A	N/A	N/A	N/A	N/A	N/A	N/A	N/A	N/A	N/A	C01262	HMDB0000194	584-85-0	ko00340,ko00410,ko01100
Ala-Phe	Ala-Phe	Small Peptide	237.1237809	120.0808	236.116093	Positive	[M+H]+	C12H16N2O3	1412.93331	1564.15479	1683.04915	1262.29179	1388.7252	1135.62753	504.532913	462.462462	2544.78827	6200	6130	6120	C05770	-	3061-90-3	ko00860,ko01100,ko01240
Glycyl-L-Proline	Glycyl-L-Proline	Small Peptide	173.1	116.071	172.084793	Positive	[M+H]+	C7H12N2O3	1102.77721	802.443992	800.401204	987.357014	577.489688	631.578947	877.020102	558.558559	492.67101	12000	11000	10800	-	HMDB0000721	704-15-4	-
gama-glutamylalanine	gama-glutamylalanine	Small Peptide	217.1	88.1	218.090273	Negative	[M-H]-	C8H14N2O5	3709.71012	4867.61711	7141.42427	6020.4696	2691.02337	3097.16599	23649.9803	22222.2222	16164.4951	2660	3140	3600	C03740	HMDB0006248	5875-41-2	ko00480,ko01100
N-Glycyl-L-Leucine	N-Glycyl-L-Leucine	Small Peptide	189.1	86	188.116093	Positive	[M+H]+	C8H16N2O3	1007.50051	810.590631	736.208626	736.504114	893.73404	742.91498	612.928656	502.502503	1528.90879	3780	3250	3110	C02155	HMDB0000759	869-19-2	-
Gly-Trp	Gly-Trp	Small Peptide	262.1094522	188.0706	261.111342	Positive	[M+H]+	C13H15N3O3	668.964119	668.02444	692.076229	838.852097	1156.94363	1089.06883	356.720536	418.418418	1594.05537	5400	5250	5470	-	-	2390-74-1	-
Leu-Ala	Leu-Ala	Small Peptide	203.14	86.1013	202.131743	Positive	[M+H]+	C9H18N2O3	N/A	N/A	N/A	N/A	N/A	N/A	N/A	N/A	N/A	9290	8520	8620	-	HMDB0028922	7298-84-2	-
Phenaceturic-acid	Phenaceturic acid	Small Peptide	194.1	91.1	193.073894	Positive	[M+H]+	C10H11NO3	N/A	N/A	N/A	N/A	N/A	N/A	1880.17343	996.996997	N/A	74200	84600	81100	C05598	HMDB0000821	500-98-1	ko00360
L-2-PHENYLGLYCINE	L-2-PHENYLGLYCINE	Small Peptide	152.07	79	151.063329	Positive	[M+H]+	C8H9NO2	79.4648287	47.0468432	N/A	N/A	N/A	N/A	N/A	123.923924	128.664495	17500	17700	18600	-	HMDB0002210	2935-35-5	-
Phe-Leu	Phe Leu	Small Peptide	279	233	278.163043	Positive	[M+H]+	C15H22N2O3	19643.2191	21181.2627	19919.7593	17940.9994	25535.2583	21255.0607	8711.07607	9389.38939	58631.9218	166000	149000	155000	-	-	3303-55-7	-
Leu-Val	Leu Val	Small Peptide	231	86	230.163043	Positive	[M+H]+	C11H22N2O3	656.801135	694.501018	708.124373	571.944612	858.377529	708.502024	433.582972	318.318318	2768.72964	4620	4480	5050	-	HMDB0028942	13588-95-9	-
D-Alanyl-D-Alanine	D-Alanyl-D-Alanine	Small Peptide	161.09	44.04	160.084793	Positive	[M+H]+	C6H12N2O3	2736.6714	2362.52546	3069.20762	1864.33875	2042.82066	1386.63968	11273.1573	12592.5926	6535.01629	N/A	N/A	N/A	C00993	HMDB0003459	923-16-0	ko00470,ko01100
Gly-Ile	Gly-Ile	Small Peptide	189.1238198	132.1063	188.116093	Positive	[M+H]+	C8H16N2O3	N/A	N/A	N/A	N/A	N/A	N/A	N/A	N/A	N/A	N/A	N/A	N/A	-	-	19461-38-2	-
Bradykinin	Bradykinin	Small Peptide	904.5	904.5	903.460289	Positive	[M+H]+	C44H61N11O10	N/A	N/A	N/A	N/A	N/A	N/A	N/A	N/A	N/A	48500	56200	59300	-	-	15958-92-6	-
H-Glu(Leu-OH)-OH	H-Glu(Leu-OH)-OH	Small Peptide	259.1	130.1	260.137223	Negative	[M-H]-	C11H20N2O5	187918.103	161303.462	179739.218	93116.5964	219996.071	95951.417	226645.644	326326.326	570032.573	143000	137000	150000	-	HMDB0011171	2566-39-4	-
L-alpha-Aspartyl-L-phenylalanine	L-alpha-Aspartyl-L-phenylalanine	Small Peptide	281.1	235	280.105923	Positive	[M+H]+	C13H16N2O5	1116.96736	1169.04277	1089.2678	921.131848	895.698291	1022.26721	871.107607	852.852853	1113.59935	2220	2590	2410	-	HMDB0000706	13433-09-5	-
Phe-Met	Phe Met	Small Peptide	297.1	120	296.119463	Positive	[M+H]+	C14H20N2O3S	N/A	154582.485	174724.173	174593.618	N/A	100404.858	159637.367	N/A	246335.505	212000	212000	211000	-	HMDB0029001	15080-84-9	-
Phe-phe	Phe phe	Small Peptide	311.1	146.8	312.147393	Negative	[M-H]-	C18H20N2O3	N/A	N/A	N/A	419.426049	N/A	N/A	N/A	N/A	N/A	15600	14700	13400	-	HMDB0013302	2577-40-4	-
Phe-Asn	Phe Asn	Small Peptide	280.1	120	279.121907	Positive	[M+H]+	C13H17N3O4	7784.30975	7942.97352	8044.1324	6742.92595	8740.91534	6821.86235	4572.32952	5385.38539	28705.2117	133000	134000	126000	-	HMDB0028990	39537-20-7	-
H-His-Trp-OH	H-His-Trp-OH	Small Peptide	342.1	342.1	341.14879	Positive	[M+H]+	C17H19N5O3	N/A	N/A	N/A	N/A	N/A	N/A	N/A	N/A	N/A	13900	14300	13200	-	HMDB0028896	23403-90-9	-
Phenylacetylglutamine	Phenylacetylglutamine	Small Peptide	263.1	127.05	264.111008	Negative	[M-H]-	C13H16N2O4	212.85222	710.794297	130.792377	1119.80734	1005.69633	821.862348	124.162397	147.547548	1463.76221	4350	4420	4830	C04148	HMDB0006344	28047-15-6	ko00360
gamma-Glu-Phe	gamma-Glu-Phe	Small Peptide	295.13	120.08	294.121573	Positive	[M+H]+	C14H18N2O5	1670.38313	1446.02851	1715.14544	1007.42525	3712.43371	1692.30769	4217.57982	5805.80581	5232.08469	7410	7690	7480	-	HMDB0000594	7432-24-8	-
Gly-Val	Gly-Val	Small Peptide	173.0926423	116.0708	174.100443	Negative	[M-H]-	C7H14N2O3	N/A	N/A	N/A	N/A	N/A	N/A	N/A	N/A	N/A	2360	2200	2200	-	HMDB0028854	1963-21-9	-
Ile-Ile	Ile-Ile	Small Peptide	245.1	86.1	244.178693	Positive	[M+H]+	C12H24N2O3	195.013177	191.038697	168.90672	230.784668	328.029857	242.91498	N/A	N/A	863.192182	9870	9730	9800	-	-	42537-99-5	-
H-Phe-Trp-OH	H-Phe-Trp-OH	Small Peptide	352.16	120.08	351.158292	Positive	[M+H]+	C20H21N3O3	136.428137	126.476578	141.624875	153.12061	161.068552	140.688259	36.2633031	37.8378378	230.04886	3010	2680	3230	-	HMDB0029006	24587-41-5	-
1,5-Anhydro-D-Glucitol	1,5-Anhydro-D-Glucitol	Sugar Alcoholss	163.0606735	59	164.068475	Negative	[M-H]-	C6H12O5	N/A	N/A	N/A	N/A	N/A	N/A	59716.2002	50650.6507	N/A	31300	32100	28900	C07326	HMDB0002712	154-58-5	-
Xylonate	Xylonate	Sugar acids	165.04	75.01	166.04774	Negative	[M-H]-	C5H10O6	N/A	N/A	N/A	N/A	N/A	N/A	N/A	N/A	N/A	N/A	N/A	N/A	C00502	HMDB0059750	526-91-0	ko00040,ko01100
L-Gulonolactone	L-Gulonolactone	Sugar acids	177.039938	59	178.04774	Negative	[M-H]-	C6H10O6	N/A	N/A	N/A	N/A	N/A	N/A	N/A	N/A	N/A	2290	2240	2610	C01040	HMDB0003466	1128-23-0	ko00053,ko01100,ko01240
Mannose	Mannose	Sugars	181.0708	85	180.06339	Positive	[M+H]+	C6H12O6	N/A	N/A	N/A	N/A	N/A	N/A	N/A	N/A	N/A	21000	20400	17800	C00936	HMDB0000169	3458-28-4	-
Pantothenic-acid	Pantothenic acid	Sugars	218.1	88	219.110674	Negative	[M-H]-	C9H17NO5	5088181.63	4684317.72	4533600.8	4916716.84	6462384.6	6700404.86	6188411.51	5825825.83	6758957.65	2480000	2600000	2470000	C00864	HMDB0000210	79-83-4	ko00410,ko00770,ko01100,ko01240
D-Erythronolactone	D-Erythronolactone	Sugars	117.0188087	59	118.02661	Negative	[M-H]-	C4H6O4	N/A	N/A	501.504514	758.579169	N/A	N/A	N/A	570.570571	413.273616	N/A	N/A	N/A	-	-	15667-21-7	-
Trehalose	Trehalose	Sugars	341.1	59.01	342.116215	Negative	[M-H]-	C12H22O11	1149401.99	1089613.03	1115346.04	1025486.65	2082105.68	1712550.61	1448561.29	1443443.44	2442996.74	702000	782000	733000	C01083	HMDB0000975	99-20-7	ko00500,ko01100,ko02010
2-Amino-2-deoxymannose	2-Amino-2-deoxymannose	Sugars	180.08759	72.0466	179.079374	Positive	[M+H]+	C6H13NO5	1447.39509	1297.35234	1360.08024	1374.67389	677.66647	N/A	1367.75719	N/A	1311.07492	27400	24600	24300	-	-	5505-63-5(2636-92-2)	-
p-Cresol-sulfate-ammonium-salt	p-Cresol sulfate ammonium salt	Sulfonic acids	187	107	188.01433	Negative	[M-H]-	C7H8O4S	N/A	N/A	N/A	N/A	N/A	N/A	N/A	N/A	N/A	16200	16300	15500	-	HMDB0011635	3233-58-7	-
Guanidinoethyl-Sulfonate	Guanidinoethyl Sulfonate	Sulfonic acids	168.04	151.01	167.036462	Positive	[M+H]+	C3H9N3O3S	257.449828	N/A	N/A	N/A	162.836378	261.133603	N/A	N/A	N/A	12700	7940	8160	C01959	HMDB0003584	543-18-0	ko00430
Hypotaurine	Hypotaurine	Sulfonic acids	110.02	92.02	109.019749	Positive	[M+H]+	C2H7NO2S	52098.1147	36659.8778	45336.008	42343.9695	61873.8951	66194.332	48482.4596	44244.2442	45195.4397	32700	33400	33900	C00519	HMDB0000965	300-84-5	ko00430,ko01100
Taurine	Taurine	Sulfonic acids	124	80	125.014664	Negative	[M-H]-	C2H7NO3S	4601.66227	3584.52138	4092.27683	3411.59944	3594.57867	5425.10121	3862.83011	2482.48248	2972.3127	14200	14500	14800	C00245	HMDB0000251	107-35-7	ko00430,ko00920,ko01100,ko02010,ko04080
N-Methyltryptamine	N-Methyltryptamine	Tryptamines	175	144	174.115698	Positive	[M+H]+	C11H14N2	N/A	N/A	N/A	N/A	N/A	N/A	N/A	N/A	N/A	7230	7090	7250	C06213	HMDB0004370	61-49-4	ko00380,ko01100
Serotonin	Serotonin	Tryptamines	177.1	105.2	176.094963	Positive	[M+H]+	C10H12N2O	N/A	N/A	N/A	N/A	N/A	N/A	N/A	N/A	N/A	N/A	N/A	N/A	C00780	HMDB0000259	153-98-0(50-67-9)	ko00380,ko01100,ko04080,ko04361
Tryptamine	Tryptamine	Tryptamines	161.107873	144.1	160.100048	Positive	[M+H]+	C10H12N2	275.694304	186.558045	199.598796	168.171784	119.622864	128.340081	N/A	N/A	140.879479	42400	39200	40900	C00398	HMDB0000303	61-54-1	ko00380,ko01100,ko04080
N-Acetylserotonin	N-Acetylserotonin	Tryptamines	219.1	177.3	218.105528	Positive	[M+H]+	C12H14N2O2	N/A	130.95723	N/A	N/A	N/A	N/A	569.570359	588.588589	270.765472	17600	18200	18500	C00978	HMDB0001238	1210-83-9	ko00380,ko01100
2-Methylbutanoic-acid	2-Methylbutanoic acid	fatty acids	103.0739	57.0702	102.1317	Positive	[M+H]+	C5H10O2	88384.3503	93075.3564	70210.6319	87096.1268	61088.1949	71255.0607	54000.7883	58258.2583	38477.1987	42000	40100	33600	C18319	HMDB0002176	116-53-0	-
