# Supplementary material for: Hungry for Knowledge: Octopamine Signaling Regulates Hunger‐Enhanced Olfactory Learning
Source: Adv Sci (Weinh). 2025 Dec 15;13(12):e13842. doi: 10.1002/advs.202513842 (PMC12948213; doi:10.1002/advs.202513842)
Supplement: Supplementary file 3 — Supporting Information [file ADVS-13-e13842-s002.xlsx]

## Sheet: Table S1
Table S1: Plasmid generated by LR recombination
Plasmid used in this study	Plasmid ID	pCR8 plasmid		Destination plasmid		DNA sequence
		name	source	name	source
sra-6p::HisCl	WY101	JY001(pCR8-sra-6p)	Yun Zhang Lab	WT17027(pDEST-HisCl1)	Taihong Wu Lab	CAGGAAACAGCTATGACCATGATTACGCCAAGCTTGATCACAAGTTTGTACAAAAAAGCAGGCTCCGAATTCGCCCTTcagacggtggtatgcaaccaatgtccactgatgtacctttctatctttctaaactttggcatttgtattttaatttcagtggaaggttacaaatgcacatttcaacgacaatactctttatttcaatattcacaactacaatcaacacttagcaatctatcctgatttggaatttgaagctaaaaaagtgagcatgaagaaggtagaggttttctaaacttggtttttcagatcggtaaagacgaacgttacattttgacaagaggaaaaattagcaaatgtgggacgttggaaaaagaatattaacttttagatataata…
tbh-1p::HisCl	YW522	YW381(pCR8-tbh-1)	Wenxing Yang Lab	WT17027(pDEST-HisCl1)	Taihong Wu Lab	CACACAGGAAACAGCTATGACCATGATTACGCCAAGCTTGATCACAAGTTTGTACAAAAAAGCAGGCTCCGAATTCGCCCTTATTTTTGTCGAAGCTAGTCTCATCATCACAAACGCGATACTTGTTAAATGTTACCTTTTGTAAAATGTATTTTATATATTTAAGTATTTATTAAATCACCCTCTCCTTCTTGATGTTCTCTCGATTTTTTTGGCTGGTTGTTTCAATAAAGGTGTTGGATGCACAGAAATGTGTGTAGTGTCATGCTCAAAATAAAATCTGGCTATAGAGGTTACAAAAAGTATGGTTGCAATGATGTTACATAAATTGTGCCCACATGAAATTATGCAAGATAATTGGTAATGGGGTTGCTCATGTGATGACGGAAAATGCATAAA…
tbh-1p::GCaMP6s	YW523	YW381(pCR8-tbh-1)	Wenxing Yang Lab	MC001(pDEST-GC6s)	Yun Zhang Lab	ATGACCATGATTACGCCAAGCTTGATCACAAGTTTGTACAAAAAAGCAGGCTCCGAATTCGCCCTTATTTTTGTCGAAGCTAGTCTCATCATCACAAACGCGATACTTGTTAAATGTTACCTTTTGTAAAATGTATTTTATATATTTAAGTATTTATTAAATCACCCTCTCCTTCTTGATGTTCTCTCGATTTTTTTGGCTGGTTGTTTCAATAAAGGTGTTGGATGCACAGAAATGTGTGTAGTGTCATGCTCAAAATAAAATCTGGCTATAGAGGTTACAAAAAGTATGGTTGCAATGATGTTACATAAATTGTGCCCACATGAAATTATGCAAGATAATTGGTAATGGGGTTGCTCATGTGATGACGGAAAATGCATAAATATATTTTGTTCACTT…
cho-1p::flp	WY108	WY107(pCR8-cho-1p)	Wenxing Yang Lab	WY104(pDEST-Stop-GC6s)	Wenxing Yang Lab	CTATGACCATGATTACGCCAAGCTTGATCACAAGTTTGTACAAAAAAGCAGGCTCCGAATTCGCCCTTTTGTTTGATTGGCTCAATCCGTTGCTCTTTTGCTCATCCTCCTCTCTTTCCCATACACACACATCGAAATATGAATCTTCTCTTAAAAAGAAGGTTGTCCAATTAGTTTCCCCTATTCATTTTTCCATGTTTTCTTATAACAACTTTTTCTTTTGAATACTCCTCCAGAAATGATAAATCTTTGTGAGATGCCAATTAAAATTTATTTTTGAATTTTATTTGTTGAAGGATTTTATTTGTTGAATGACCTAAATAGAGGCTCCGCCCATATCTTGGCTTTCTGCAATTTGCATAAAAGGTTTTCCAGTTTTCGTAGGTATTTTTTGAAGGT…
ttx-3pG::HisCl	YW485	YQ048 (pCR8-ttx-3pG)	Yun Zhang Lab	WT17027(pDEST-HisCl1)	Taihong Wu Lab	CACACAGGAAACAGCTATGACCATGATTACGCCAAGCTTGATCACAAGTTTGTACAAAAAAGCAGGCTCCGAATTCGCCCTTCACCaagcttttttgaaacgatctttgttatcaatgatgtgtcataaaaacacatgttttccagttcaatagtgaacacgtaaaaaccagaagaatgtttgatttggaagacgtagcagtatttttttgaaaacattttttttaatgaaataatttaatatattaaaattgtgttttttttatgacccgattatatcacttatctattcagacgttgttaaattttccctaaacttttttttacttcagacaattgctgctgatgcttaccaactcttcctcaaaggagactattgccacccatgttgttacaaact…
ttx-3pG::GCaMP6s	YW380	YQ048 (pCR8-ttx-3pG)	Yun Zhang Lab	MC001(pDEST-GC6s)	Yun Zhang Lab	CTATGACCATGATTACGCCAAGCTTGATCACAAGTTTGTACAAAAAAGCAGGCTCCGAATTCGCCCTTCACCaagcttttttgaaacgatctttgttatcaatgatgtgtcataaaaacacatgttttccagttcaatagtgaacacgtaaaaaccagaagaatgtttgatttggaagacgtagcagtatttttttgaaaacattttttttaatgaaataatttaatatattaaaattgtgttttttttatgacccgattatatcacttatctattcagacgttgttaaattttccctaaacttttttttacttcagacaattgctgctgatgcttaccaactcttcctcaaaggagactattgccacccatgttgttacaaactcggtgccttctgca…

## Sheet: Table S2
Table S2: Plasmids generated by Gibson Assembly or traditional L4 ligation
plasmid name	Plasmid ID	fragments generated by PCR or enzyme digestion or synthesis				plasmid sequence	plasmid sequence
		fragment No.	Primer set	Fragment length (kb)	Template
gcy28d::stop::HisCl	YW472	1	a-274/a-275	1.3kb	Plasmid WY096	Gibson Assembly	TTTACACTTTATGCTTCCGGCTCGTATGTTGTGTGGAATTGTGAGCGGATAACAATTTCACACAGGAAACAGCTATGACCATGATTACGCCAAGCTTGATCACAAGTTTGTACAAAAAAGCAGGCTCCGAATTCGCCCTTtagaaattagcacggccggctttttataactgcctacaattgtagtgagcttcgaatttaaaaaattgcatagccgagcttttagaacttcttttcaaatttgcgcgtagttttctgtgttttggacccaaccttatagaacctagaatttctgctaaagttacaccactcttcacaacatatcaataatgtcgtggaaattgcaaaaaattgaaattttgtcacacattcattagaataatttgatattcttctcata…
		2	ypr330/ypr920	3.2kb	Plasmid WY015
		3	ypr568/ypr629	3.6kb	Plasmid WY015
sra-6p::GCaMP6s::F2A::mCherry	YW164	1	ypr528/ypr529	9kb	Plasmid WY097		CTATGACCATGATTACGCCAAGCTTGATCACAAGTTTGTACAAAAAAGCAGGCTCCGAATTCGCCCTTcagacggtggtatgcaaccaatgtccactgatgtacctttctatctttctaaactttggcatttgtattttaatttcagtggaaggttacaaatgcacatttcaacgacaatactctttatttcaatattcacaactacaatcaacacttagcaatctatcctgatttggaatttgaagctaaaaaagtgagcatgaagaaggtagaggttttctaaacttggtttttcagatcggtaaagacgaacgttacattttgacaagaggaaaaattagcaaatgtgggacgttggaaaaagaatattaacttttagatataataaatcgaaatt…
		2	ypr530/ypr531	34bp, by oligo anealing	/
gcy28d::stop::GCaMP6s	WY015	1	primer1/primer2	530bp	Plasmid WY016		CTATGACCATGATTACGCCAAGCTTGATCACAAGTTTGTACAAAAAAGCAGGCTCCGAATTCGCCCTTtagaaattagcacggccggctttttataactgcctacaattgtagtgagcttcgaatttaaaaaattgcatagccgagcttttagaacttcttttcaaatttgcgcgtagttttctgtgttttggacccaaccttatagaacctagaatttctgctaaagttacaccactcttcacaacatatcaataatgtcgtggaaattgcaaaaaattgaaattttgtcacacattcattagaataatttgatattcttctcatatttctgctacccgccttcctctgaacccggaattcaaacttcaaagatcagaaattcacgaaatttctctgt…
		2	/	7.7kb, digested by NheI	Plasmid WY030
sra-6p::ser-3 sense	YW524	1	a-180/a-411	3.2kb	genomic DNA		TAATGTGAGTTAGCTCACTCATTAGGCACCCCAGGCTTTACACTTTATGCTTCCGGCTCGTATGTTGTGTGGAATTGTGAGCGGATAACAATTTCACACAGGAAACAGCTATGACCATGATTcagacggtggtatgcaaccaatgtccactgatgtacctttctatctttctaaactttggcatttgtattttaatttcagtggaaggttacaaatgcacatttcaacgacaatactctttatttcaatattcacaactacaatcaacacttagcaatctatcctgatttggaatttgaagctaaaaaagtgagcatgaagaaggtagaggttttctaaacttggtttttcagatcggtaaagacgaacgttacattttgacaagaggaaaaattagca…
		2	a-412/ypr920	4.2kb	Plasmid YW474
sra-6p::ser-3 anti-sense	YW525	1	a-180/a-411	3.2kb	genomic DNA		TAATGTGAGTTAGCTCACTCATTAGGCACCCCAGGCTTTACACTTTATGCTTCCGGCTCGTATGTTGTGTGGAATTGTGAGCGGATAACAATTTCACACAGGAAACAGCTATGACCATGATTcagacggtggtatgcaaccaatgtccactgatgtacctttctatctttctaaactttggcatttgtattttaatttcagtggaaggttacaaatgcacatttcaacgacaatactctttatttcaatattcacaactacaatcaacacttagcaatctatcctgatttggaatttgaagctaaaaaagtgagcatgaagaaggtagaggttttctaaacttggtttttcagatcggtaaagacgaacgttacattttgacaagaggaaaaattagca…
		2	a-413/ypr920	4.3kb	Plasmid YW475
cho-1p::glr-2 sense	YW570	1	a-484/a-511	381bp	genomic DNA		TAATGTGAGTTAGCTCACTCATTAGGCACCCCAGGCTTTACACTTTATGCTTCCGGCTCGTATGTTGTGTGGAATTGTGAGCGGATAACAATTTCACACAGGAAACAGCTATGACCATGATTTTGTTTGATTGGCTCAATCCGTTGCTCTTTTGCTCATCCTCCTCTCTTTCCCATACACACACATCGAAATATGAATCTTCTCTTAAAAAGAAGGTTGTCCAATTAGTTTCCCCTATTCATTTTTCCATGTTTTCTTATAACAACTTTTTCTTTTGAATACTCCTCCAGAAATGATAAATCTTTGTGAGATGCCAATTAAAATTTATTTTTGAATTTTATTTGTTGAAGGATTTTATTTGTTGAATGACCTAAATAGAGGCTCCGCCCATATCTTGGC…
		2	ypr920/a-501	4.4kb	Plasmid YW406
sra-6p::eat-4 sense	YW571	1
		2
sra-6p::eat-4 anti-sense	YW572	1
		2
ttx-3pG::ser-6 sense	YW680	1	a-850/a-851	855bp	genomic DNA		CTATGACCATGATTACGCCAAGCTTGATCACAAGTTTGTACAAAAAAGCAGGCTCCGAATTCGCCCTTCACCaagcttttttgaaacgatctttgttatcaatgatgtgtcataaaaacacatgttttccagttcaatagtgaacacgtaaaaaccagaagaatgtttgatttggaagacgtagcagtatttttttgaaaacattttttttaatgaaataatttaatatattaaaattgtgttttttttatgacccgattatatcacttatctattcagacgttgttaaattttccctaaacttttttttacttcagacaattgctgctgatgcttaccaactcttcctcaaaggagactattgccacccatgttgttacaaactcggtgccttctgca…
		2	a-854/LJY003	4.1kb	Plasmid YW495
ttx-3pG::ser-6 anti-sense	YW681	1	a-856/a-851	871bp	genomic DNA		ATGACCATGATTACGCCAAGCTTGCTCCGAATTCGCCCTTCACCaagcttttttgaaacgatctttgttatcaatgatgtgtcataaaaacacatgttttccagttcaatagtgaacacgtaaaaaccagaagaatgtttgatttggaagacgtagcagtatttttttgaaaacattttttttaatgaaataatttaatatattaaaattgtgttttttttatgacccgattatatcacttatctattcagacgttgttaaattttccctaaacttttttttacttcagacaattgctgctgatgcttaccaactcttcctcaaaggagactattgccacccatgttgttacaaactcggtgccttctgcactccagtttgattggagctcacatttca…
		2	a-855/ypr333	4.1kb	Plasmid YW496
ttx-3pG::ser-3 sense	YW678	1	a-850/a-851	855bp	genomic DNA		CTATGACCATGATTACGCCAAGCTTGATCACAAGTTTGTACAAAAAAGCAGGCTCCGAATTCGCCCTTCACCaagcttttttgaaacgatctttgttatcaatgatgtgtcataaaaacacatgttttccagttcaatagtgaacacgtaaaaaccagaagaatgtttgatttggaagacgtagcagtatttttttgaaaacattttttttaatgaaataatttaatatattaaaattgtgttttttttatgacccgattatatcacttatctattcagacgttgttaaattttccctaaacttttttttacttcagacaattgctgctgatgcttaccaactcttcctcaaaggagactattgccacccatgttgttacaaactcggtgccttctgca…
		2	a-852/LJY003	4.3kb	Plasmid YW474
ttx-3pG::ser-3 anti-sense	YW679	1	a-856/a-851	871bp	genomic DNA		ATGACCATGATTACGCCAAGCTTGCTCCGAATTCGCCCTTCACCaagcttttttgaaacgatctttgttatcaatgatgtgtcataaaaacacatgttttccagttcaatagtgaacacgtaaaaaccagaagaatgtttgatttggaagacgtagcagtatttttttgaaaacattttttttaatgaaataatttaatatattaaaattgtgttttttttatgacccgattatatcacttatctattcagacgttgttaaattttccctaaacttttttttacttcagacaattgctgctgatgcttaccaactcttcctcaaaggagactattgccacccatgttgttacaaactcggtgccttctgcactccagtttgattggagctcacatttca…
		2	a-853/ypr333	4.2kb	Plasmid YW475
lin-44p::GFP	YW146	1	ypr442/ypr929	4.4kb	Plasmid YW011		gtaagtttaaacatgatcttactaactaactattctcatttaaattttcagagcttaaaaatggctgaaatcactcacaacgatggatacgctaacaacttggaaatgaaataagcttgcatgcctgcaggtcgactctagaggatccccgggattggatcaatggcaatccaatcttgtgtccgtttttacgatgcgagacgattcctcccttttacctccaatttcgttttgattagtcaacggatgggagagtaaagggagaaggaggaatgtgttatgatagggagaaattcaatttctggttagtcattactttgagagaaaccgctgatcatttgtttaattgttgtttacaattagtggaacaattaaagaaagttgcaaaaaaaaaaaaac…
		2	ypr443/ypr410	1.3kb	genomic DNA
gcy-28dp::glr-2 anti-sense	YW569	1	/	2kb, digested by BamHI/SpeI	Plasmid YW405	Traditional T4 Ligation	CTATGACCATGATTACGCCAAGCTTGATCACAAGTTTGTACAAAAAAGCAGGCTCCGAATTCGCCCTTtagaaattagcacggccggctttttataactgcctacaattgtagtgagcttcgaatttaaaaaattgcatagccgagcttttagaacttcttttcaaatttgcgcgtagttttctgtgttttggacccaaccttatagaacctagaatttctgctaaagttacaccactcttcacaacatatcaataatgtcgtggaaattgcaaaaaattgaaattttgtcacacattcattagaataatttgatattcttctcatatttctgctacccgccttcctctgaacccggaattcaaacttcaaagatcagaaattcacgaaatttctctgt…
		2	/	5.6kb, digested by BamHI/SpeI	Plasmid WY028

## Sheet: Table S3
Table S3: sequences of the Primers
Primer Name	Sequence
a-180	cagctatgaccatgATTcagacggtggtatgcaacc
a-274	GAACTTCTGGtAGGGCGatgcaaagcccaactagcaa
a-275	TTGAAGAGTAATTGGACTAtaggaacgttgtccaatagacaatattg
a-411	ggcaaaatctgaaataataaatattaaattctg
a-412	ttatttcagattttgccATGGAATGGATGAGAAATACGTT
a-413	ttatttcagattttgccATGTTTCGAATGATACTAACATAACATAG
a-484	cagctatgaccatgATTTTGTTTGATTGGCTCAATCCG
a-501	GCACCGACTCGGTGCCAC
a-511	ATTCTGCACGTGTTTTTAACGCCTACGTGGAAGAC
a-850	GCTCCGAATTCGCCCTTCA
a-851	CCTttgacaccgaagacaat
a-852	tcttcggtgtcaaAGGATGGAATGGATGAGAAATACGTT
a-853	tcttcggtgtcaaAGGTTATACGGCTTGTTTGGCGTA
a-854	tcttcggtgtcaaAGGATGATTTTGCTATCACTGACGC
a-855	tcttcggtgtcaaAGGTGTGTGATGTGATTGATGATGTTG
a-856	TGATTACGCCAAGCTTGCTCCGAATTCGCCCTTCA
LJY003	AAGGGCGAATTCGGAGCCTG
primer1	CATTTTCAGGAGGACCCTTGGATCCCCGGGAAGTTCCTATAC
primer2	GTGGTGGTGACTTCCCATTTTTGAATTCGCCCTaCCAGAAGTTC
ypr330	GTCCAATTACTCTTCAACATC
ypr333	AAGCTTGGCGTAATCATGGTC
ypr410	GTTCTTCTCCTTTACTCATcacgctgtgtcacctcgaa
ypr442	ttgatccaatcccggggatc
ypr443	tccccgggattggatcaatggcaatccaatcttgtgtc
ypr528	TTGAGCAGGTCGAAGTTCAATGTTTGTTTCACCGGCTTGGCGGTCATCATCTGC
ypr529	GCTTGCTGGTGATGTTGAATCAAATCCAGGACCAATGGTCTCAAAGGGTGAAGAag
ypr530	AACTTCGACCTGCTCAAGCTTGCTGGTGATGTTG
ypr531	CAACATCACCAGCAAGCTTGAGCAGGTCGAAGTT
ypr568	AGCGGATAACAATTTCACAC
ypr629	CGCCCTaCCAGAAGTTCCT
ypr920	aatcatggtcatagctgtttcc
ypr929	ATGAGTAAAGGAGAAGAACTTTTCACtg

## Sheet: Table S4
Table S4: sequences of the promoters
Plasmid ID	DNA sequence	Reference
sra-6 promoter	cagacggtggtatgcaaccaatgtccactgatgtacctttctatctttctaaactttggcatttgtattttaatttcagtggaaggttacaaatgcacatttcaacgacaatactctttatttcaatattcacaactacaatcaacacttagcaatctatcctgatttggaatttgaagctaaaaaagtgagcatgaagaaggtagaggttttctaaacttggtttttcagatcggtaaagacgaacgttacattttgacaagaggaaaaattagcaaatgtgggacgttggaaaaagaatattaacttttagatataataaatcgaaattgaaatgtatctttttatgcaatgtacaatagaaatcatatgaagtctaaaacatgttagatagtatgc…	https://doi.org/10.1371/journal.pgen.1010029
tbh-1 promoter	ATTTTTGTCGAAGCTAGTCTCATCATCACAAACGCGATACTTGTTAAATGTTACCTTTTGTAAAATGTATTTTATATATTTAAGTATTTATTAAATCACCCTCTCCTTCTTGATGTTCTCTCGATTTTTTTGGCTGGTTGTTTCAATAAAGGTGTTGGATGCACAGAAATGTGTGTAGTGTCATGCTCAAAATAAAATCTGGCTATAGAGGTTACAAAAAGTATGGTTGCAATGATGTTACATAAATTGTGCCCACATGAAATTATGCAAGATAATTGGTAATGGGGTTGCTCATGTGATGACGGAAAATGCATAAATATATTTTGTTCACTTTTCCCCTATTCATGTGTGTAGAAGAATGTAAAAATACGCATGCATGTTTTGCATTTTTCAACATTT…	https://www.jneurosci.org/content/26/40/10082
ttx-3 promoter G	aagcttttttgaaacgatctttgttatcaatgatgtgtcataaaaacacatgttttccagttcaatagtgaacacgtaaaaaccagaagaatgtttgatttggaagacgtagcagtatttttttgaaaacattttttttaatgaaataatttaatatattaaaattgtgttttttttatgacccgattatatcacttatctattcagacgttgttaaattttccctaaacttttttttacttcagacaattgctgctgatgcttaccaactcttcctcaaaggagactattgccacccatgttgttacaaactcggtgccttctgcactccagtttgattggagctcacatttcaaagaagaatatgatttggtggaaaagttgaactccccgcaatat…	https://doi.org/10.1016/j.devcel.2004.05.004
gcy-28d promoter	tagaaattagcacggccggctttttataactgcctacaattgtagtgagcttcgaatttaaaaaattgcatagccgagcttttagaacttcttttcaaatttgcgcgtagttttctgtgttttggacccaaccttatagaacctagaatttctgctaaagttacaccactcttcacaacatatcaataatgtcgtggaaattgcaaaaaattgaaattttgtcacacattcattagaataatttgatattcttctcatatttctgctacccgccttcctctgaacccggaattcaaacttcaaagatcagaaattcacgaaatttctctgtttcttctcttatacccaaatgttttccattgtttttttacattcattcattcgcaaaaaaaaataaaa…	https://www.ncbi.nlm.nih.gov/pmc/articles/PMC2937567/
cho-1 promoter	TTGTTTGATTGGCTCAATCCGTTGCTCTTTTGCTCATCCTCCTCTCTTTCCCATACACACACATCGAAATATGAATCTTCTCTTAAAAAGAAGGTTGTCCAATTAGTTTCCCCTATTCATTTTTCCATGTTTTCTTATAACAACTTTTTCTTTTGAATACTCCTCCAGAAATGATAAATCTTTGTGAGATGCCAATTAAAATTTATTTTTGAATTTTATTTGTTGAAGGATTTTATTTGTTGAATGACCTAAATAGAGGCTCCGCCCATATCTTGGCTTTCTGCAATTTGCATAAAAGGTTTTCCAGTTTTCGTAGGTATTTTTTGAAGGTCTTCCACGTAGGCGTT	https://doi.org/10.1242/dev.099721
lin-44 promoter	tggcaatccaatcttgtgtccgtttttacgatgcgagacgattcctcccttttacctccaatttcgttttgattagtcaacggatgggagagtaaagggagaaggaggaatgtgttatgatagggagaaattcaatttctggttagtcattactttgagagaaaccgctgatcatttgtttaattgttgtttacaattagtggaacaattaaagaaagttgcaaaaaaaaaaaaactgacaaccgtgcactagaccttccacgggaggcaggcgcaaatcaggctctgacgcctgcctgaaacctgccgcacctcatgccggtttctcaccttttcagcaggcagcgcgggtcgcctcaagatcaggcagtcgtcttgacgcttttatggaagcctact…	https://pubmed.ncbi.nlm.nih.gov/33083734/
